# Supplementary material for: Whole genome sequencing and comparative genomic analyses of Planococcus alpniumensis MSAK28401T, a new species isolated from Antarctic krill
Source: BMC Microbiol. 2021 Oct 22;21:288. doi: 10.1186/s12866-021-02347-3 (PMC8532331; doi:10.1186/s12866-021-02347-3)
Supplement: Supplementary file 5 — Additional file 5. KEGG database notes summary table. [file 12866_2021_2347_MOESM5_ESM.xlsx]

## Sheet: Additional File 5 
Table S5 KEGG database notes summary table.
#Gene_id	e_value	identity	Database_GeneID	KO	gene_name	Description	Pathway	Pathway_definition
gene0001	5.9e-255	443/447(99.11)	prt:AUC31_10305	K02313	dnaA	chromosomal replication initiator protein	ko02020|ko04112	Two-component system|Cell cycle - Caulobacter
gene0002	2.8e-205	374/378(98.94)	prt:AUC31_10300	K02338	DPO3B, dnaN	DNA polymerase III subunit beta	ko00230|ko00240|ko03440|ko03030|ko03430	Purine metabolism|Pyrimidine metabolism|Homologous recombination|DNA replication|Mismatch repair
gene0004	5e-207	368/370(99.46)	prt:AUC31_10290	K03629	recF	DNA replication and repair protein RecF	ko03440	Homologous recombination
gene0006	0	630/642(98.13)	prt:AUC31_10280	K02470	gyrB	DNA gyrase subunit B	--	--
gene0007	0	847/864(98.03)	prt:AUC31_10275	K02469	gyrA	DNA gyrase subunit A	--	--
gene0010	3.6e-85	151/158(95.57)	prt:AUC31_10255	K00432	gpx	glutathione peroxidase	ko00480|ko00590	Glutathione metabolism|Arachidonic acid metabolism
gene0011	2.9e-271	482/487(98.97)	prt:AUC31_10250	K00088	guaB	IMP dehydrogenase	ko00230|ko00983	Purine metabolism|Drug metabolism - other enzymes
gene0012	2.8e-217	391/411(95.13)	prt:AUC31_10245	K07258	dacC, dacA, dacD	serine-type D-Ala-D-Ala carboxypeptidase (penicillin-binding protein 5/6)	ko00550	Peptidoglycan biosynthesis
gene0013	6.5e-252	443/473(93.66)	prt:AUC31_10240	K00375	K00375	GntR family transcriptional regulator / MocR family aminotransferase	--	--
gene0014	4e-159	294/294(100.00)	prt:AUC31_10235	K06215	pdxS, pdx1	pyridoxal 5'-phosphate synthase pdxS subunit	ko00750	Vitamin B6 metabolism
gene0015	2.6e-101	186/201(92.54)	prt:AUC31_10230	K08681	pdxT, pdx2	5'-phosphate synthase pdxT subunit	ko00750	Vitamin B6 metabolism
gene0017	1.3e-240	419/424(98.82)	prt:AUC31_10225	K01875	SARS, serS	seryl-tRNA synthetase	ko00970	Aminoacyl-tRNA biosynthesis
gene0019	1.8e-84	153/160(95.62)	prt:AUC31_10215	K11991	tadA	tRNA(adenine34) deaminase	--	--
gene0020	8e-117	211/212(99.53)	prt:AUC31_10210	K15518	dgk	deoxyguanosine kinase	ko00230	Purine metabolism
gene0021	7.3e-129	224/224(100.00)	prt:AUC31_10205	K15519	dck	deoxyadenosine/deoxycytidine kinase	ko00230|ko00240	Purine metabolism|Pyrimidine metabolism
gene0023	4.3e-306	549/578(94.98)	prt:AUC31_10195	K02343	DPO3G, dnaX	DNA polymerase III subunit gamma/tau	ko00230|ko00240|ko03440|ko03030|ko03430	Purine metabolism|Pyrimidine metabolism|Homologous recombination|DNA replication|Mismatch repair
gene0024	3.6e-41	105/106(99.06)	prt:AUC31_10190	K09747	K09747	uncharacterized protein	--	--
gene0025	2.6e-109	198/199(99.50)	prt:AUC31_10185	K06187	recR	recombination protein RecR	ko03440	Homologous recombination
gene0029	6.4e-282	493/508(97.05)	prt:AUC31_10160	K01524	ppx-gppA	exopolyphosphatase / guanosine-5'-triphosphate,3'-diphosphate pyrophosphatase	ko00230	Purine metabolism
gene0030	0	685/698(98.14)	prt:AUC31_10155	K00937	ppk	polyphosphate kinase	ko00190|ko03018	Oxidative phosphorylation|RNA degradation
gene0031	7.6e-112	208/210(99.05)	prt:AUC31_10150	K00943	tmk, DTYMK	dTMP kinase	ko00240	Pyrimidine metabolism
gene0033	5.1e-179	326/330(98.79)	prt:AUC31_10140	K02341	DPO3D2, holB	DNA polymerase III subunit delta'	ko00230|ko00240|ko03440|ko03030|ko03430	Purine metabolism|Pyrimidine metabolism|Homologous recombination|DNA replication|Mismatch repair
gene0037	3.2e-43	86/90(95.56)	prt:AUC31_10120	K07461	K07461	putative endonuclease	--	--
gene0038	1.9e-153	278/290(95.86)	prt:AUC31_10115	K07056	rsmI	16S rRNA (cytidine1402-2'-O)-methyltransferase	--	--
gene0039	4.4e-43	92/92(100.00)	prt:AUC31_10110	K06284	abrB	transcriptional pleiotropic regulator of transition state genes	--	--
gene0040	0	640/655(97.71)	prt:AUC31_10105	K01874	MARS, metG	methionyl-tRNA synthetase	ko00970|ko00450	Aminoacyl-tRNA biosynthesis|Selenocompound metabolism
gene0041	1.2e-140	249/255(97.65)	prt:AUC31_10100	K03424	tatD	TatD DNase family protein	--	--
gene0043	5.6e-98	185/186(99.46)	prt:AUC31_10090	K05985	rnmV	ribonuclease M5	--	--
gene0044	1.5e-153	285/291(97.94)	prt:AUC31_10085	K02528	ksgA	16S rRNA (adenine1518-N6/adenine1519-N6)-dimethyltransferase	--	--
gene0046	1.3e-162	287/287(100.00)	prt:AUC31_10075	K00919	ispE	4-diphosphocytidyl-2-C-methyl-D-erythritol kinase	ko00900	Terpenoid backbone biosynthesis
gene0047	1.1e-147	272/274(99.27)	prt:AUC31_10070	K09685	purR	purine operon repressor	--	--
gene0048	2e-59	120/125(96.00)	prt:AUC31_10065	K09022	ridA, tdcF	2-iminobutanoate/2-iminopropanoate deaminase	--	--
gene0049	8.9e-44	92/94(97.87)	prt:AUC31_10060	K06412	spoVG	stage V sporulation protein G	--	--
gene0050	3.3e-221	440/456(96.49)	prt:AUC31_10055	K04042	glmU	bifunctional UDP-N-acetylglucosamine pyrophosphorylase / Glucosamine-1-phosphate N-acetyltransferase	ko00520	Amino sugar and nucleotide sugar metabolism
gene0051	1.4e-170	320/320(100.00)	prt:AUC31_10050	K00948	PRPS, prsA	ribose-phosphate pyrophosphokinase	ko00230|ko01230|ko00030|ko01200	Purine metabolism|Biosynthesis of amino acids|Pentose phosphate pathway|Carbon metabolism
gene0052	4.6e-112	216/216(100.00)	prt:AUC31_10045	K02897	RP-L25, rplY	large subunit ribosomal protein L25	ko03010	Ribosome
gene0053	6.3e-102	179/186(96.24)	prt:AUC31_10040	K01056	PTH1, pth, spoVC	peptidyl-tRNA hydrolase, PTH1 family	--	--
gene0054	0	1163/1177(98.81)	prt:AUC31_10035	K03723	mfd	transcription-repair coupling factor (superfamily II helicase)	ko03420	Nucleotide excision repair
gene0056	1.8e-276	480/492(97.56)	prt:AUC31_10025	K02499	yabN	tetrapyrrole methylase family protein / MazG family protein	--	--
gene0058	3.1e-173	311/316(98.42)	prt:AUC31_10015	K00611	OTC, argF, argI	ornithine carbamoyltransferase	ko01230|ko00220	Biosynthesis of amino acids|Arginine biosynthesis
gene0059	0	1010/1032(97.87)	prt:AUC31_10010	K01955	carB, CPA2	carbamoyl-phosphate synthase large subunit	ko00250|ko00240	Alanine, aspartate and glutamate metabolism|Pyrimidine metabolism
gene0060	1.3e-188	324/355(91.27)	prt:AUC31_10005	K01956	carA, CPA1	carbamoyl-phosphate synthase small subunit	ko00250|ko00240	Alanine, aspartate and glutamate metabolism|Pyrimidine metabolism
gene0061	7.1e-63	130/133(97.74)	prt:AUC31_10000	K13052	divIC, divA	cell division protein DivIC	--	--
gene0062	1.4e-69	139/139(100.00)	prt:AUC31_09995	K07571	K07571	S1 RNA binding domain protein	--	--
gene0064	1e-238	416/456(91.23)	prt:AUC31_09980	K04075	tilS, mesJ	tRNA(Ile)-lysidine synthase	--	--
gene0065	7.4e-95	178/183(97.27)	prt:AUC31_09975	K00760	hprT, hpt, HPRT1	hypoxanthine phosphoribosyltransferase	ko00230|ko00983	Purine metabolism|Drug metabolism - other enzymes
gene0066	0	649/671(96.72)	prt:AUC31_09970	K03798	ftsH, hflB	cell division protease FtsH	--	--
gene0067	1.6e-143	253/255(99.22)	prt:AUC31_09965	K03525	coaX	type III pantothenate kinase	ko00770	Pantothenate and CoA biosynthesis
gene0068	8e-160	285/292(97.60)	prt:AUC31_09960	K04083	hslO	molecular chaperone Hsp33	--	--
gene0070	1.2e-174	310/313(99.04)	prt:AUC31_09950	K01738	cysK	cysteine synthase A	ko01200|ko01230|ko00270|ko00920	Carbon metabolism|Biosynthesis of amino acids|Cysteine and methionine metabolism|Sulfur metabolism
gene0071	3.4e-141	258/268(96.27)	prt:AUC31_09945	K00796	folP	dihydropteroate synthase	ko00790	Folate biosynthesis
gene0072	6e-61	117/121(96.69)	prt:AUC31_09940	K01633	folB	7,8-dihydroneopterin aldolase/epimerase/oxygenase	ko00790	Folate biosynthesis
gene0073	1.9e-73	140/163(85.89)	prt:AUC31_09935	K00950	folK	2-amino-4-hydroxy-6-hydroxymethyldihydropteridine diphosphokinase	ko00790	Folate biosynthesis
gene0074	5.3e-281	489/494(98.99)	prt:AUC31_09930	K04567	KARS, lysS	lysyl-tRNA synthetase, class II	ko00970	Aminoacyl-tRNA biosynthesis
gene0080	4.1e-81	158/161(98.14)	prt:AUC31_09835	K03708	ctsR	transcriptional regulator of stress and heat shock response	--	--
gene0081	1.6e-94	168/177(94.92)	prt:AUC31_09830	K19411	mcsA	protein arginine kinase activator	--	--
gene0082	1.9e-198	359/363(98.90)	prt:AUC31_09825	K19405	mcsB	protein arginine kinase	--	--
gene0083	0	814/814(100.00)	prt:AUC31_09820	K03696	clpC	ATP-dependent Clp protease ATP-binding subunit ClpC	--	--
gene0084	1e-254	458/460(99.57)	prt:AUC31_09815	K04485	radA, sms	DNA repair protein RadA/Sms	--	--
gene0086	1.1e-119	223/229(97.38)	prt:AUC31_09805	K00991	ispD	2-C-methyl-D-erythritol 4-phosphate cytidylyltransferase	ko00900	Terpenoid backbone biosynthesis
gene0087	3.8e-90	165/166(99.40)	prt:AUC31_09800	K01770	ispF	2-C-methyl-D-erythritol 2,4-cyclodiphosphate synthase	ko00900	Terpenoid backbone biosynthesis
gene0088	8.3e-279	477/487(97.95)	prt:AUC31_09795	K09698	gltX	nondiscriminating glutamyl-tRNA synthetase	ko00970	Aminoacyl-tRNA biosynthesis
gene0089	9.6e-121	221/224(98.66)	prt:AUC31_09790	K00640	cysE	serine O-acetyltransferase	ko01200|ko01230|ko00270|ko00920	Carbon metabolism|Biosynthesis of amino acids|Cysteine and methionine metabolism|Sulfur metabolism
gene0090	1.4e-270	459/465(98.71)	prt:AUC31_09785	K01883	CARS, cysS	cysteinyl-tRNA synthetase	ko00970	Aminoacyl-tRNA biosynthesis
gene0091	9e-69	136/138(98.55)	prt:AUC31_09780	K11145	K11145	ribonuclease III family protein	--	--
gene0092	3.4e-135	246/249(98.80)	prt:AUC31_09775	K03218	rlmB	23S rRNA (guanosine2251-2'-O)-methyltransferase	--	--
gene0093	2.2e-85	166/169(98.22)	prt:AUC31_09770	K06962	K06962	uncharacterized protein	--	--
gene0094	3.2e-105	214/216(99.07)	prt:AUC31_09765	K03091	SIG3.4	RNA polymerase sporulation-specific sigma factor	--	--
gene0095	1.3e-19	48/48(100.00)	prt:AUC31_09760	K02913	RP-L33, MRPL33, rpmG	large subunit ribosomal protein L33	ko03010	Ribosome
gene0096	1.6e-25	61/61(100.00)	prt:AUC31_09755	K03073	secE	preprotein translocase subunit SecE	ko02024|ko03070|ko03060	Quorum sensing|Bacterial secretion system|Protein export
gene0097	1.3e-96	177/177(100.00)	prt:AUC31_09750	K02601	nusG	transcriptional antiterminator NusG	--	--
gene0098	5.4e-69	140/141(99.29)	prt:AUC31_09745	K02867	RP-L11, MRPL11, rplK	large subunit ribosomal protein L11	ko03010	Ribosome
gene0099	1.4e-119	224/232(96.55)	prt:AUC31_09740	K02863	RP-L1, MRPL1, rplA	large subunit ribosomal protein L1	ko03010	Ribosome
gene0100	5e-82	166/166(100.00)	prt:AUC31_09735	K02864	RP-L10, MRPL10, rplJ	large subunit ribosomal protein L10	ko03010	Ribosome
gene0101	5.8e-40	117/119(98.32)	prt:AUC31_09730	K02935	RP-L7, MRPL12, rplL	large subunit ribosomal protein L7/L12	ko03010	Ribosome
gene0102	5e-105	191/200(95.50)	prt:AUC31_09725	K00564	rsmC	16S rRNA (guanine1207-N2)-methyltransferase	--	--
gene0103	0	1180/1184(99.66)	prt:AUC31_09720	K03043	rpoB	DNA-directed RNA polymerase subunit beta	ko00230|ko00240|ko03020	Purine metabolism|Pyrimidine metabolism|RNA polymerase
gene0104	0	1197/1201(99.67)	prt:AUC31_09715	K03046	rpoC	DNA-directed RNA polymerase subunit beta'	ko00230|ko00240|ko03020	Purine metabolism|Pyrimidine metabolism|RNA polymerase
gene0105	2.5e-71	137/139(98.56)	prt:AUC31_09710	K02950	RP-S12, MRPS12, rpsL	small subunit ribosomal protein S12	ko03010	Ribosome
gene0106	1.8e-81	156/156(100.00)	prt:AUC31_09705	K02992	RP-S7, MRPS7, rpsG	small subunit ribosomal protein S7	ko03010	Ribosome
gene0107	0	692/692(100.00)	prt:AUC31_09700	K02355	fusA, GFM, EFG	elongation factor G	--	--
gene0108	1.3e-224	392/395(99.24)	prt:AUC31_09695	K02358	tuf, TUFM	elongation factor Tu	--	--
gene0109	5e-165	300/300(100.00)	prt:AUC31_09690	K00826	E2.6.1.42, ilvE	branched-chain amino acid aminotransferase	ko00290|ko00770|ko00280|ko01210|ko01230|ko00270	Valine, leucine and isoleucine biosynthesis|Pantothenate and CoA biosynthesis|Valine, leucine and isoleucine degradation|2-Oxocarboxylic acid metabolism|Biosynthesis of amino acids|Cysteine and methionine metabolism
gene0111	0	571/577(98.96)	prt:AUC31_09685	K01652	E2.2.1.6L, ilvB, ilvG, ilvI	acetolactate synthase I/II/III large subunit	ko00660|ko00290|ko00770|ko00650|ko01210|ko01230	C5-Branched dibasic acid metabolism|Valine, leucine and isoleucine biosynthesis|Pantothenate and CoA biosynthesis|Butanoate metabolism|2-Oxocarboxylic acid metabolism|Biosynthesis of amino acids
gene0112	8.4e-85	169/170(99.41)	prt:AUC31_09680	K01653	E2.2.1.6S, ilvH, ilvN	acetolactate synthase I/III small subunit	ko00660|ko00290|ko00770|ko00650|ko01210|ko01230	C5-Branched dibasic acid metabolism|Valine, leucine and isoleucine biosynthesis|Pantothenate and CoA biosynthesis|Butanoate metabolism|2-Oxocarboxylic acid metabolism|Biosynthesis of amino acids
gene0113	5.8e-194	342/342(100.00)	prt:AUC31_09675	K00053	ilvC	ketol-acid reductoisomerase	ko00770|ko01210|ko00290|ko01230	Pantothenate and CoA biosynthesis|2-Oxocarboxylic acid metabolism|Valine, leucine and isoleucine biosynthesis|Biosynthesis of amino acids
gene0114	4.6e-288	509/513(99.22)	prt:AUC31_09670	K01649	leuA	2-isopropylmalate synthase	ko01230|ko00620|ko00290|ko01210	Biosynthesis of amino acids|Pyruvate metabolism|Valine, leucine and isoleucine biosynthesis|2-Oxocarboxylic acid metabolism
gene0115	1.5e-200	359/366(98.09)	prt:AUC31_09665	K00052	leuB	3-isopropylmalate dehydrogenase	ko01230|ko00660|ko01210|ko00290	Biosynthesis of amino acids|C5-Branched dibasic acid metabolism|2-Oxocarboxylic acid metabolism|Valine, leucine and isoleucine biosynthesis
gene0116	1.2e-269	463/472(98.09)	prt:AUC31_09660	K01703	leuC	3-isopropylmalate/(R)-2-methylmalate dehydratase large subunit	ko01230|ko00660|ko01210|ko00290	Biosynthesis of amino acids|C5-Branched dibasic acid metabolism|2-Oxocarboxylic acid metabolism|Valine, leucine and isoleucine biosynthesis
gene0117	3.1e-107	189/197(95.94)	prt:AUC31_09655	K01704	leuD	3-isopropylmalate/(R)-2-methylmalate dehydratase small subunit	ko01230|ko00660|ko01210|ko00290	Biosynthesis of amino acids|C5-Branched dibasic acid metabolism|2-Oxocarboxylic acid metabolism|Valine, leucine and isoleucine biosynthesis
gene0118	2.4e-192	395/400(98.75)	prt:AUC31_09650	K07084	yuiF	putative amino acid transporter	--	--
gene0119	4.5e-49	102/102(100.00)	prt:AUC31_09645	K02946	RP-S10, MRPS10, rpsJ	small subunit ribosomal protein S10	ko03010	Ribosome
gene0120	1.5e-112	209/209(100.00)	prt:AUC31_09640	K02906	RP-L3, MRPL3, rplC	large subunit ribosomal protein L3	ko03010	Ribosome
gene0121	1.7e-108	206/207(99.52)	prt:AUC31_09635	K02926	RP-L4, MRPL4, rplD	large subunit ribosomal protein L4	ko03010	Ribosome
gene0122	1.2e-43	94/94(100.00)	prt:AUC31_09630	K02892	RP-L23, MRPL23, rplW	large subunit ribosomal protein L23	ko03010	Ribosome
gene0123	7.3e-155	274/276(99.28)	prt:AUC31_09625	K02886	RP-L2, MRPL2, rplB	large subunit ribosomal protein L2	ko03010	Ribosome
gene0124	1.9e-46	92/92(100.00)	prt:AUC31_09620	K02965	RP-S19, rpsS	small subunit ribosomal protein S19	ko03010	Ribosome
gene0125	4.3e-53	113/113(100.00)	prt:AUC31_09615	K02890	RP-L22, MRPL22, rplV	large subunit ribosomal protein L22	ko03010	Ribosome
gene0126	1.5e-115	214/218(98.17)	prt:AUC31_09610	K02982	RP-S3, rpsC	small subunit ribosomal protein S3	ko03010	Ribosome
gene0127	1.8e-75	144/144(100.00)	prt:AUC31_09605	K02878	RP-L16, MRPL16, rplP	large subunit ribosomal protein L16	ko03010	Ribosome
gene0128	7e-27	66/66(100.00)	prt:AUC31_09600	K02904	RP-L29, rpmC	large subunit ribosomal protein L29	ko03010	Ribosome
gene0129	4.7e-39	86/87(98.85)	prt:AUC31_09595	K02961	RP-S17, MRPS17, rpsQ	small subunit ribosomal protein S17	ko03010	Ribosome
gene0130	2.3e-60	121/122(99.18)	prt:AUC31_09590	K02874	RP-L14, MRPL14, rplN	large subunit ribosomal protein L14	ko03010	Ribosome
gene0131	1.6e-49	103/103(100.00)	prt:AUC31_09585	K02895	RP-L24, MRPL24, rplX	large subunit ribosomal protein L24	ko03010	Ribosome
gene0132	2.7e-94	178/179(99.44)	prt:AUC31_09580	K02931	RP-L5, MRPL5, rplE	large subunit ribosomal protein L5	ko03010	Ribosome
gene0133	1e-27	59/61(96.72)	pln:Plano_0053	K02954	RP-S14, MRPS14, rpsN	small subunit ribosomal protein S14	ko03010	Ribosome
gene0134	2.8e-67	132/132(100.00)	prt:AUC31_09575	K02994	RP-S8, rpsH	small subunit ribosomal protein S8	ko03010	Ribosome
gene0135	3.4e-92	176/179(98.32)	prt:AUC31_09570	K02933	RP-L6, MRPL6, rplF	large subunit ribosomal protein L6	ko03010	Ribosome
gene0136	1.4e-57	119/120(99.17)	prt:AUC31_09565	K02881	RP-L18, MRPL18, rplR	large subunit ribosomal protein L18	ko03010	Ribosome
gene0137	4.1e-84	166/166(100.00)	prt:AUC31_09560	K02988	RP-S5, MRPS5, rpsE	small subunit ribosomal protein S5	ko03010	Ribosome
gene0138	1.5e-23	59/60(98.33)	prt:AUC31_09555	K02907	RP-L30, MRPL30, rpmD	large subunit ribosomal protein L30	ko03010	Ribosome
gene0139	1.1e-72	146/146(100.00)	prt:AUC31_09550	K02876	RP-L15, MRPL15, rplO	large subunit ribosomal protein L15	ko03010	Ribosome
gene0140	1e-224	429/431(99.54)	prt:AUC31_09545	K03076	secY	preprotein translocase subunit SecY	ko02024|ko03070|ko03060	Quorum sensing|Bacterial secretion system|Protein export
gene0141	1.2e-121	217/217(100.00)	prt:AUC31_09540	K00939	adk, AK	adenylate kinase	ko00230	Purine metabolism
gene0142	8.4e-34	72/72(100.00)	prt:AUC31_09535	K02518	infA	translation initiation factor IF-1	--	--
gene0143	8.2e-58	121/121(100.00)	prt:AUC31_09525	K02952	RP-S13, rpsM	small subunit ribosomal protein S13	ko03010	Ribosome
gene0144	3.1e-63	129/129(100.00)	prt:AUC31_09520	K02948	RP-S11, MRPS11, rpsK	small subunit ribosomal protein S11	ko03010	Ribosome
gene0145	1.7e-171	314/314(100.00)	prt:AUC31_09515	K03040	rpoA	DNA-directed RNA polymerase subunit alpha	ko00230|ko00240|ko03020	Purine metabolism|Pyrimidine metabolism|RNA polymerase
gene0146	6.2e-61	124/124(100.00)	prt:AUC31_09510	K02879	RP-L17, MRPL17, rplQ	large subunit ribosomal protein L17	ko03010	Ribosome
gene0147	1.1e-150	272/282(96.45)	prt:AUC31_09505	K16786	ecfA1	energy-coupling factor transport system ATP-binding protein	ko02010	ABC transporters
gene0148	2.2e-154	281/290(96.90)	prt:AUC31_09500	K16787	ecfA2	energy-coupling factor transport system ATP-binding protein	ko02010	ABC transporters
gene0149	2.8e-135	258/265(97.36)	prt:AUC31_09495	K16785	ecfT	energy-coupling factor transport system permease protein	ko02010	ABC transporters
gene0150	2e-135	237/245(96.73)	prt:AUC31_09490	K06173	truA, PUS1	tRNA pseudouridine38-40 synthase	--	--
gene0151	1.3e-78	145/145(100.00)	prt:AUC31_09485	K02871	RP-L13, MRPL13, rplM	large subunit ribosomal protein L13	ko03010	Ribosome
gene0152	1.5e-65	129/130(99.23)	prt:AUC31_09480	K02996	RP-S9, MRPS9, rpsI	small subunit ribosomal protein S9	ko03010	Ribosome
gene0153	4.4e-74	134/146(91.78)	prt:AUC31_09475	K07032	K07032	uncharacterized protein	--	--
gene0154	4.8e-199	354/357(99.16)	prt:AUC31_09470	K03593	mrp, NUBPL	ATP-binding protein involved in chromosome partitioning	--	--
gene0155	2.5e-116	219/226(96.90)	prt:AUC31_09465	K06349	kbaA	KinB signaling pathway activation protein	--	--
gene0158	3.5e-181	323/359(89.97)	prt:AUC31_09410	K01647	CS, gltA	citrate synthase	ko01230|ko00020|ko00630|ko01210|ko01200	Biosynthesis of amino acids|Citrate cycle (TCA cycle)|Glyoxylate and dicarboxylate metabolism|2-Oxocarboxylic acid metabolism|Carbon metabolism
gene0159	8.9e-151	270/293(92.15)	prt:AUC31_09405	K19242	citR	LysR family transcriptional regulator, repressor for citA	--	--
gene0161	2e-169	299/302(99.01)	prt:AUC31_09395	K01476	E3.5.3.1, rocF, arg	arginase	ko01230|ko00330|ko00220	Biosynthesis of amino acids|Arginine and proline metabolism|Arginine biosynthesis
gene0162	2.7e-100	186/187(99.47)	prt:AUC31_09390	K03088	SIG3.2, rpoE	RNA polymerase sigma-70 factor, ECF subfamily	--	--
gene0164	3.9e-148	275/278(98.92)	prt:AUC31_09380	K18672	dacA	diadenylate cyclase	--	--
gene0166	1e-251	448/449(99.78)	prt:AUC31_09370	K03431	glmM	phosphoglucosamine mutase	ko00520	Amino sugar and nucleotide sugar metabolism
gene0169	0	593/600(98.83)	prt:AUC31_09365	K00820	glmS, GFPT	glucosamine---fructose-6-phosphate aminotransferase (isomerizing)	ko00250|ko00520	Alanine, aspartate and glutamate metabolism|Amino sugar and nucleotide sugar metabolism
gene0170	8.3e-149	267/287(93.03)	prt:AUC31_09360	K13653	K13653	AraC family transcriptional regulator	--	--
gene0175	2e-52	105/109(96.33)	prt:AUC31_09335	K10947	padR	PadR family transcriptional regulator, regulatory protein PadR	--	--
gene0177	3.1e-94	183/349(52.44)	gst:HW35_11970	K03699	tlyC	putative hemolysin	--	--
gene0181	2.2e-283	507/546(92.86)	prt:AUC31_09310	K18231	msrA, vmlR	macrolide transport system ATP-binding/permease protein	ko02010	ABC transporters
gene0183	7.7e-170	315/344(91.57)	prt:AUC31_09300	K02004	ABC.CD.P	putative ABC transport system permease protein	--	--
gene0187	7.2e-56	128/150(85.33)	prt:AUC31_09280	K02614	paaI	acyl-CoA thioesterase	ko00360	Phenylalanine metabolism
gene0189	3.6e-61	110/122(90.16)	prt:AUC31_09270	K05937	K05937	uncharacterized protein	--	--
gene0192	5.6e-139	264/276(95.65)	prt:AUC31_09255	K17763	rsbR	rsbT co-antagonist protein RsbR	--	--
gene0196	4.9e-73	140/148(94.59)	prt:AUC31_09235	K13626	fliW	flagellar assembly factor FliW	--	--
gene0197	3e-31	73/73(100.00)	prt:AUC31_09230	K03563	csrA	carbon storage regulator	ko02020	Two-component system
gene0198	1.4e-146	318/530(60.00)	pbd:PBOR_33550	K02406	fliC	flagellin	ko02020|ko02040	Two-component system|Flagellar assembly
gene0204	3.1e-51	104/114(91.23)	prt:AUC31_09215	K06603	flaG	flagellar protein FlaG	--	--
gene0205	3.8e-210	402/506(79.45)	prt:AUC31_09210	K02407	fliD	flagellar hook-associated protein 2	ko02040	Flagellar assembly
gene0207	3.4e-59	123/124(99.19)	prt:AUC31_09200	K02422	fliS	flagellar protein FliS	ko02040	Flagellar assembly
gene0208	7.1e-139	261/265(98.49)	prt:AUC31_09195	K02556	motA	chemotaxis protein MotA	ko02020|ko02030|ko02040	Two-component system|Bacterial chemotaxis|Flagellar assembly
gene0209	7.5e-133	246/259(94.98)	prt:AUC31_09190	K02557	motB	chemotaxis protein MotB	ko02030|ko02040	Bacterial chemotaxis|Flagellar assembly
gene0210	9.9e-60	129/138(93.48)	prt:AUC31_09185	K02415	fliL	flagellar FliL protein	--	--
gene0212	5.7e-40	88/90(97.78)	prt:AUC31_09175	K02398	flgM	negative regulator of flagellin synthesis FlgM	ko02040	Flagellar assembly
gene0214	7.7e-198	367/396(92.68)	prt:AUC31_09165	K02396	flgK	flagellar hook-associated protein 1 FlgK	ko02040	Flagellar assembly
gene0215	1.7e-146	273/293(93.17)	prt:AUC31_09160	K02397	flgL	flagellar hook-associated protein 3 FlgL	ko02040	Flagellar assembly
gene0216	1.7e-135	256/270(94.81)	prt:AUC31_09155	K02392	flgG	flagellar basal-body rod protein FlgG	ko02040	Flagellar assembly
gene0217	2.3e-137	247/267(92.51)	prt:AUC31_09150	K02392	flgG	flagellar basal-body rod protein FlgG	ko02040	Flagellar assembly
gene0218	2.6e-62	125/130(96.15)	prt:AUC31_09145	K02387	flgB	flagellar basal-body rod protein FlgB	ko02040	Flagellar assembly
gene0219	1.6e-74	148/150(98.67)	prt:AUC31_09140	K02388	flgC	flagellar basal-body rod protein FlgC	ko02040	Flagellar assembly
gene0220	4.2e-44	97/98(98.98)	prt:AUC31_09135	K02408	fliE	flagellar hook-basal body complex protein FliE	ko02040	Flagellar assembly
gene0221	6.5e-272	538/548(98.18)	prt:AUC31_09130	K02409	fliF	flagellar M-ring protein FliF	ko02040	Flagellar assembly
gene0222	1.2e-170	335/338(99.11)	prt:AUC31_09125	K02410	fliG	flagellar motor switch protein FliG	ko02030|ko02040	Bacterial chemotaxis|Flagellar assembly
gene0223	1.3e-97	229/262(87.40)	prt:AUC31_09120	K02411	fliH	flagellar assembly protein FliH	ko02040	Flagellar assembly
gene0224	4.2e-245	438/440(99.55)	prt:AUC31_09115	K02412	fliI	flagellum-specific ATP synthase	ko02040	Flagellar assembly
gene0225	1.2e-69	144/153(94.12)	prt:AUC31_09110	K02413	fliJ	flagellar FliJ protein	ko02040	Flagellar assembly
gene0226	1.1e-160	334/430(77.67)	prt:AUC31_09105	K02414	fliK	flagellar hook-length control protein FliK	ko02040	Flagellar assembly
gene0227	4.7e-71	147/152(96.71)	prt:AUC31_09100	K02389	flgD	flagellar basal-body rod modification protein FlgD	ko02040	Flagellar assembly
gene0228	7.9e-135	251/260(96.54)	prt:AUC31_09095	K02390	flgE	flagellar hook protein FlgE	ko02040	Flagellar assembly
gene0229	1.4e-28	67/71(94.37)	prt:AUC31_09090	K02385	flbD	flagellar protein FlbD	--	--
gene0230	5.6e-167	303/314(96.50)	prt:AUC31_09085	K02416	fliM	flagellar motor switch protein FliM	ko02030|ko02040	Bacterial chemotaxis|Flagellar assembly
gene0231	3.4e-181	333/348(95.69)	prt:AUC31_09080	K02417	fliNY, fliN	flagellar motor switch protein FliN/FliY	ko02030|ko02040	Bacterial chemotaxis|Flagellar assembly
gene0232	4.9e-100	194/202(96.04)	prt:AUC31_09075	K02418	fliOZ, fliO	flagellar protein FliO/FliZ	ko02040	Flagellar assembly
gene0233	9.7e-113	225/227(99.12)	prt:AUC31_09070	K02419	fliP	flagellar biosynthetic protein FliP	ko02040	Flagellar assembly
gene0234	1.4e-37	88/89(98.88)	prt:AUC31_09065	K02420	fliQ	flagellar biosynthetic protein FliQ	ko02040	Flagellar assembly
gene0235	1.6e-124	252/258(97.67)	prt:AUC31_09060	K02421	fliR	flagellar biosynthetic protein FliR	ko02040	Flagellar assembly
gene0236	2.6e-192	362/363(99.72)	prt:AUC31_09055	K02401	flhB	flagellar biosynthetic protein FlhB	ko02040	Flagellar assembly
gene0237	0	675/679(99.41)	prt:AUC31_09050	K02400	flhA	flagellar biosynthesis protein FlhA	ko02040	Flagellar assembly
gene0238	6.5e-188	347/356(97.47)	prt:AUC31_09045	K02404	flhF	flagellar biosynthesis protein FlhF	--	--
gene0239	1.4e-148	275/285(96.49)	prt:AUC31_09040	K04562	flhG, fleN	flagellar biosynthesis protein FlhG	ko02040	Flagellar assembly
gene0240	4.4e-130	241/252(95.63)	prt:AUC31_09035	K02405	fliA	RNA polymerase sigma factor for flagellar operon FliA	ko02020|ko05111	Two-component system|Vibrio cholerae pathogenic cycle
gene0242	4.4e-66	134/144(93.06)	prt:AUC31_09025	K09770	K09770	uncharacterized protein	--	--
gene0245	3e-81	149/156(95.51)	prt:AUC31_09010	K03790	rimJ	[ribosomal protein S5]-alanine N-acetyltransferase	--	--
gene0249	4.9e-137	245/256(95.70)	prt:AUC31_08990	K07160	K07160	UPF0271 protein	--	--
gene0250	3.5e-172	305/324(94.14)	prt:AUC31_08985	K06350	kipA	antagonist of KipI	--	--
gene0251	8.7e-125	221/232(95.26)	prt:AUC31_08980	K06351	kipI	inhibitor of KinA	--	--
gene0252	6.3e-146	272/281(96.80)	prt:AUC31_08975	K02424	fliY	cystine transport system substrate-binding protein	ko02010	ABC transporters
gene0254	2.3e-170	298/301(99.00)	prt:AUC31_08965	K01990	ABC-2.A	ABC-2 type transport system ATP-binding protein	--	--
gene0255	8.3e-280	520/533(97.56)	prt:AUC31_08960	K01992	ABC-2.P	ABC-2 type transport system permease protein	--	--
gene0257	1.3e-53	118/124(95.16)	prt:AUC31_08945	K06518	cidA	holin-like protein	--	--
gene0258	1.5e-234	438/457(95.84)	prt:AUC31_08940	K03311	TC.LIVCS	branched-chain amino acid:cation transporter, LIVCS family	--	--
gene0264	1.9e-217	380/392(96.94)	prt:AUC31_08915	K06969	rlmI	23S rRNA (cytosine1962-C5)-methyltransferase	--	--
gene0265	5.6e-204	391/400(97.75)	prt:AUC31_08910	K08223	fsr	MFS transporter, FSR family, fosmidomycin resistance protein	--	--
gene0266	5e-307	571/579(98.62)	prt:AUC31_08905	K18104	abcA, bmrA	ATP-binding cassette, subfamily B, bacterial AbcA/BmrA	ko02010	ABC transporters
gene0270	8.4e-103	206/209(98.56)	prt:AUC31_08885	K09125	K09125	uncharacterized protein	--	--
gene0271	1.5e-94	164/164(100.00)	prt:AUC31_08880	K09457	queF	7-cyano-7-deazaguanine reductase	ko00790	Folate biosynthesis
gene0272	3.1e-264	436/442(98.64)	prt:AUC31_08875	K15629	CYP152A	fatty-acid peroxygenase	--	--
gene0278	4.6e-144	263/281(93.59)	prt:AUC31_08845	K17763	rsbR	rsbT co-antagonist protein RsbR	--	--
gene0279	5.7e-94	161/166(96.99)	prt:AUC31_08840	K07095	K07095	uncharacterized protein	--	--
gene0282	3.5e-109	199/207(96.14)	prt:AUC31_08825	K01449	E3.5.1.28C, cwlJ, sleB	N-acetylmuramoyl-L-alanine amidase	--	--
gene0283	6.1e-138	265/269(98.51)	prt:AUC31_08820	K10119	msmG	raffinose/stachyose/melibiose transport system permease protein	ko02010	ABC transporters
gene0284	3.8e-154	289/291(99.31)	prt:AUC31_08815	K10118	msmF	raffinose/stachyose/melibiose transport system permease protein	ko02010	ABC transporters
gene0285	8.3e-235	412/419(98.33)	prt:AUC31_08810	K10117	msmE	raffinose/stachyose/melibiose transport system substrate-binding protein	ko02010	ABC transporters
gene0286	1.2e-247	438/450(97.33)	prt:AUC31_08805	K01657	trpE	anthranilate synthase component I	ko01230|ko02024|ko00400	Biosynthesis of amino acids|Quorum sensing|Phenylalanine, tyrosine and tryptophan biosynthesis
gene0287	1.3e-105	190/202(94.06)	prt:AUC31_08800	K01658	trpG	anthranilate synthase component II	ko01230|ko02024|ko00400	Biosynthesis of amino acids|Quorum sensing|Phenylalanine, tyrosine and tryptophan biosynthesis
gene0293	7.8e-205	360/367(98.09)	prt:AUC31_08770	K00817	hisC	histidinol-phosphate aminotransferase	ko00400|ko00350|ko00340|ko01230|ko00401|ko00960|ko00360	Phenylalanine, tyrosine and tryptophan biosynthesis|Tyrosine metabolism|Histidine metabolism|Biosynthesis of amino acids|Novobiocin biosynthesis|Tropane, piperidine and pyridine alkaloid biosynthesis|Phenylalanine metabolism
gene0298	1.4e-128	237/243(97.53)	prt:AUC31_08745	K02068	ABC.X2.A	putative ABC transport system ATP-binding protein	--	--
gene0299	3.2e-125	248/249(99.60)	prt:AUC31_08740	K02069	ABC.X2.P	putative ABC transport system permease protein	--	--
gene0301	6.4e-182	314/329(95.44)	prt:AUC31_08730	K13275	isp	major intracellular serine protease	--	--
gene0303	3.6e-143	260/267(97.38)	prt:AUC31_08720	K09680	coaW	type II pantothenate kinase	ko00770	Pantothenate and CoA biosynthesis
gene0305	2.1e-255	448/464(96.55)	prt:AUC31_08710	K00231	PPOX, hemY	protoporphyrinogen/coproporphyrinogen III oxidase	ko00860	Porphyrin and chlorophyll metabolism
gene0306	1.6e-159	299/345(86.67)	prt:AUC31_08705	K19224	lytE	peptidoglycan DL-endopeptidase LytE	--	--
gene0307	2.8e-293	502/515(97.48)	prt:AUC31_08700	K00666	K00666	fatty-acyl-CoA synthase	--	--
gene0310	5.9e-83	150/167(89.82)	prt:AUC31_08685	K13531	adaB	methylated-DNA-[protein]-cysteine S-methyltransferase	--	--
gene0313	1.6e-310	546/554(98.56)	prt:AUC31_08675	K01938	fhs	formate--tetrahydrofolate ligase	ko00720|ko00670|ko01200	Carbon fixation pathways in prokaryotes|One carbon pool by folate|Carbon metabolism
gene0317	7.4e-86	154/165(93.33)	prt:AUC31_08660	K05770	TSPO, BZRP	translocator protein	ko04080|ko04214	Neuroactive ligand-receptor interaction|Apoptosis - fly
gene0318	4.4e-183	321/323(99.38)	prt:AUC31_08655	K00318	PRODH	proline dehydrogenase	ko00330	Arginine and proline metabolism
gene0319	5.4e-66	120/137(87.59)	prt:AUC31_08650	K07107	ybgC	acyl-CoA thioester hydrolase	--	--
gene0320	1.1e-72	150/194(77.32)	prt:AUC31_08645	K03816	xpt	xanthine phosphoribosyltransferase	ko00230	Purine metabolism
gene0321	3.9e-227	428/439(97.49)	prt:AUC31_08640	K16169	pbuX	xanthine permease	--	--
gene0324	7.5e-172	292/312(93.59)	prt:AUC31_08625	K15975	K15975	glyoxalase family protein	--	--
gene0325	2.3e-162	293/303(96.70)	prt:AUC31_08620	K00318	PRODH	proline dehydrogenase	ko00330	Arginine and proline metabolism
gene0327	1.6e-84	155/167(92.81)	prt:AUC31_08610	K00891	E2.7.1.71, aroK, aroL	shikimate kinase	ko01230|ko00400	Biosynthesis of amino acids|Phenylalanine, tyrosine and tryptophan biosynthesis
gene0328	4.1e-187	324/344(94.19)	prt:AUC31_08605	K07404	pgl	6-phosphogluconolactonase	ko01200|ko00030	Carbon metabolism|Pentose phosphate pathway
gene0330	1.3e-105	189/195(96.92)	prt:AUC31_08595	K07152	SCO1_2	protein SCO1/2	--	--
gene0331	0	603/627(96.17)	prt:AUC31_08590	K00700	glgB	1,4-alpha-glucan branching enzyme	ko00500	Starch and sucrose metabolism
gene0332	1.3e-210	346/375(92.27)	prt:AUC31_08585	K00975	glgC	glucose-1-phosphate adenylyltransferase	ko00520|ko00500	Amino sugar and nucleotide sugar metabolism|Starch and sucrose metabolism
gene0333	1.2e-186	336/340(98.82)	prt:AUC31_08580	K00975	glgC	glucose-1-phosphate adenylyltransferase	ko00520|ko00500	Amino sugar and nucleotide sugar metabolism|Starch and sucrose metabolism
gene0334	2e-269	456/474(96.20)	prt:AUC31_08575	K00703	E2.4.1.21, glgA	starch synthase	ko00500	Starch and sucrose metabolism
gene0335	0	764/794(96.22)	prt:AUC31_08570	K00688	E2.4.1.1, glgP, PYG	glycogen phosphorylase	ko00500	Starch and sucrose metabolism
gene0352	6.7e-41	81/89(91.01)	prt:AUC31_08485	K06975	K06975	uncharacterized protein	--	--
gene0353	5.6e-156	269/303(88.78)	prt:AUC31_08480	K03781	katE, CAT, catB, srpA	catalase	ko04011|ko00380|ko00630|ko04146|ko01200|ko04068	MAPK signaling pathway - yeast|Tryptophan metabolism|Glyoxylate and dicarboxylate metabolism|Peroxisome|Carbon metabolism|FoxO signaling pathway
gene0354	2.1e-255	436/459(94.99)	prt:AUC31_08475	K00261	GLUD1_2, gdhA	glutamate dehydrogenase (NAD(P)+)	ko00910|ko00471|ko01200|ko00250|ko00220	Nitrogen metabolism|D-Glutamine and D-glutamate metabolism|Carbon metabolism|Alanine, aspartate and glutamate metabolism|Arginine biosynthesis
gene0355	1.6e-264	487/496(98.19)	prt:AUC31_08470	K05020	opuD, betL	glycine betaine transporter	--	--
gene0357	3.9e-160	296/320(92.50)	prt:AUC31_08460	K01754	E4.3.1.19, ilvA, tdcB	threonine dehydratase	ko00260|ko01200|ko00290|ko01230	Glycine, serine and threonine metabolism|Carbon metabolism|Valine, leucine and isoleucine biosynthesis|Biosynthesis of amino acids
gene0359	1.1e-141	257/257(100.00)	prt:AUC31_08455	K00046	idnO	gluconate 5-dehydrogenase	--	--
gene0363	3.6e-155	283/305(92.79)	prt:AUC31_08435	K00077	panE, apbA	2-dehydropantoate 2-reductase	ko00770	Pantothenate and CoA biosynthesis
gene0364	0	570/580(98.28)	prt:AUC31_08430	K06200	cstA	carbon starvation protein	--	--
gene0366	4e-173	309/313(98.72)	prt:AUC31_08420	K01551	arsA, ASNA1	arsenite/tail-anchored protein-transporting ATPase	--	--
gene0367	7.5e-175	309/327(94.50)	prt:AUC31_08415	K13955	yogA	zinc-binding alcohol dehydrogenase/oxidoreductase	--	--
gene0368	7.7e-36	83/106(78.30)	prt:AUC31_08410	K09940	K09940	uncharacterized protein	--	--
gene0373	5.2e-207	355/387(91.73)	prt:AUC31_08395	K03547	sbcD	DNA repair protein SbcD/Mre11	--	--
gene0374	0	967/1029(93.97)	prt:AUC31_08390	K03546	sbcC	DNA repair protein SbcC/Rad50	--	--
gene0376	3.3e-147	268/278(96.40)	prt:AUC31_08370	K17763	rsbR	rsbT co-antagonist protein RsbR	--	--
gene0377	1.1e-108	206/215(95.81)	prt:AUC31_08365	K11068	hlyIII	hemolysin III	--	--
gene0379	7.4e-74	140/143(97.90)	prt:AUC31_08355	K09768	K09768	uncharacterized protein	--	--
gene0383	3.8e-121	249/260(95.77)	prt:AUC31_08335	K02030	ABC.PA.S	polar amino acid transport system substrate-binding protein	--	--
gene0384	1.6e-98	201/203(99.01)	prt:AUC31_08330	K02029	ABC.PA.P	polar amino acid transport system permease protein	--	--
gene0385	5e-131	240/242(99.17)	prt:AUC31_08325	K02028	ABC.PA.A	polar amino acid transport system ATP-binding protein	--	--
gene0386	3.7e-81	146/146(100.00)	prt:AUC31_08320	K03768	PPIB, ppiB	peptidyl-prolyl cis-trans isomerase B (cyclophilin B)	--	--
gene0387	3.6e-122	226/263(85.93)	prt:AUC31_08315	K00059	fabG	3-oxoacyl-[acyl-carrier protein] reductase	ko00061|ko01040|ko01212|ko00780	Fatty acid biosynthesis|Biosynthesis of unsaturated fatty acids|Fatty acid metabolism|Biotin metabolism
gene0388	6.8e-184	325/328(99.09)	prt:AUC31_08310	K00384	trxB	thioredoxin reductase (NADPH)	ko00240|ko00450	Pyrimidine metabolism|Selenocompound metabolism
gene0389	2.9e-274	487/501(97.21)	prt:AUC31_08305	K05020	opuD, betL	glycine betaine transporter	--	--
gene0391	1.2e-111	237/251(94.42)	prt:AUC31_08295	K06152	E1.1.99.3G	gluconate 2-dehydrogenase gamma chain	ko00030	Pentose phosphate pathway
gene0392	0	562/570(98.60)	prt:AUC31_08290	K06151	E1.1.99.3A	gluconate 2-dehydrogenase alpha chain	ko00030	Pentose phosphate pathway
gene0393	2.1e-19	52/52(100.00)	prt:AUC31_08285	K03116	tatA	sec-independent protein translocase protein TatA	ko03070|ko03060	Bacterial secretion system|Protein export
gene0394	1.1e-153	287/295(97.29)	prt:AUC31_08280	K03118	tatC	sec-independent protein translocase protein TatC	ko03070|ko03060	Bacterial secretion system|Protein export
gene0402	1.2e-147	254/282(90.07)	prt:AUC31_08245	K07104	catE	catechol 2,3-dioxygenase	ko00622|ko00643|ko00362|ko00361|ko01220	Xylene degradation|Styrene degradation|Benzoate degradation|Chlorocyclohexane and chlorobenzene degradation|Degradation of aromatic compounds
gene0404	8.4e-152	279/303(92.08)	prt:AUC31_08235	K00459	ncd2, npd	nitronate monooxygenase	ko00910	Nitrogen metabolism
gene0405	1.1e-145	276/281(98.22)	prt:AUC31_08230	K08974	K08974	putative membrane protein	--	--
gene0407	2.6e-144	270/276(97.83)	prt:AUC31_08220	K06153	bacA	undecaprenyl-diphosphatase	ko00550	Peptidoglycan biosynthesis
gene0410	0	861/873(98.63)	prt:AUC31_08205	K06994	K06994	putative drug exporter of the RND superfamily	--	--
gene0415	2.7e-30	66/66(100.00)	prt:AUC31_08180	K03704	cspA	cold shock protein (beta-ribbon, CspA family)	--	--
gene0418	5.9e-272	476/499(95.39)	prt:AUC31_08165	K01928	murE	UDP-N-acetylmuramoyl-L-alanyl-D-glutamate--2,6-diaminopimelate ligase	ko00550|ko00300	Peptidoglycan biosynthesis|Lysine biosynthesis
gene0419	6.9e-259	458/460(99.57)	prt:AUC31_08160	K01679	E4.2.1.2B, fumC	fumarate hydratase, class II	ko01200|ko00620|ko00020|ko00720	Carbon metabolism|Pyruvate metabolism|Citrate cycle (TCA cycle)|Carbon fixation pathways in prokaryotes
gene0424	1.1e-214	396/481(82.33)	prt:AUC31_08125	K03321	TC.SULP	sulfate permease, SulP family	--	--
gene0428	7.8e-253	478/486(98.35)	prt:AUC31_08125	K03321	TC.SULP	sulfate permease, SulP family	--	--
gene0430	5.8e-164	301/318(94.65)	prt:AUC31_08115	K02016	ABC.FEV.S	iron complex transport system substrate-binding protein	ko02010	ABC transporters
gene0432	3.1e-136	241/247(97.57)	prt:AUC31_08105	K03928	yvaK	carboxylesterase	--	--
gene0433	1.9e-63	124/132(93.94)	prt:AUC31_08100	K02614	paaI	acyl-CoA thioesterase	ko00360	Phenylalanine metabolism
gene0434	3.1e-81	156/159(98.11)	prt:AUC31_08095	K15973	mhqR	MarR family transcriptional regulator, 2-MHQ and catechol-resistance regulon repressor	--	--
gene0435	3.3e-186	317/327(96.94)	prt:AUC31_08090	K15975	K15975	glyoxalase family protein	--	--
gene0437	9.1e-190	339/360(94.17)	prt:AUC31_08080	K11752	ribD	diaminohydroxyphosphoribosylaminopyrimidine deaminase / 5-amino-6-(5-phosphoribosylamino)uracil reductase	ko02024|ko00740	Quorum sensing|Riboflavin metabolism
gene0438	8.5e-111	208/211(98.58)	prt:AUC31_08075	K00793	ribE, RIB5	riboflavin synthase	ko00740	Riboflavin metabolism
gene0439	8.1e-224	386/396(97.47)	prt:AUC31_08070	K14652	ribBA	3,4-dihydroxy 2-butanone 4-phosphate synthase / GTP cyclohydrolase II	ko00740	Riboflavin metabolism
gene0440	5.1e-81	155/155(100.00)	prt:AUC31_08065	K00794	ribH, RIB4	6,7-dimethyl-8-ribityllumazine synthase	ko00740	Riboflavin metabolism
gene0444	1.6e-302	555/559(99.28)	prt:AUC31_08050	K14393	actP	cation/acetate symporter	--	--
gene0446	5e-99	175/185(94.59)	prt:AUC31_08040	K17733	cwlK	peptidoglycan LD-endopeptidase CwlK	--	--
gene0449	2.7e-43	97/97(100.00)	prt:AUC31_08025	K01992	ABC-2.P	ABC-2 type transport system permease protein	--	--
gene0450	4e-81	159/167(95.21)	prt:AUC31_08025	K01992	ABC-2.P	ABC-2 type transport system permease protein	--	--
gene0451	3.6e-171	305/307(99.35)	prt:AUC31_08020	K01990	ABC-2.A	ABC-2 type transport system ATP-binding protein	--	--
gene0455	0	534/546(97.80)	prt:AUC31_08000	K00666	K00666	fatty-acyl-CoA synthase	--	--
gene0456	3.8e-108	194/204(95.10)	prt:AUC31_07995	K03809	wrbA	NAD(P)H dehydrogenase (quinone)	ko00130	Ubiquinone and other terpenoid-quinone biosynthesis
gene0458	1.6e-300	549/576(95.31)	prt:AUC31_07985	K16013	cydD	ATP-binding cassette, subfamily C, bacterial CydD	ko02010	ABC transporters
gene0459	4.5e-292	529/567(93.30)	prt:AUC31_07980	K16012	cydC	ATP-binding cassette, subfamily C, bacterial CydC	ko02010	ABC transporters
gene0461	4.1e-192	330/339(97.35)	prt:AUC31_07970	K10255	FAD6, desA	acyl-lipid omega-6 desaturase (Delta-12 desaturase)	ko02020	Two-component system
gene0462	3.2e-201	366/379(96.57)	prt:AUC31_07965	K07778	desK	two-component system, NarL family, sensor histidine kinase DesK	ko02020	Two-component system
gene0463	1.5e-101	194/196(98.98)	prt:AUC31_07960	K07693	desR	two-component system, NarL family, response regulator DesR	ko02020	Two-component system
gene0465	1.4e-257	485/506(95.85)	prt:AUC31_07950	K11928	putP	sodium/proline symporter	--	--
gene0466	1.2e-08	30/32(93.75)	prt:AUC31_07950	K11928	putP	sodium/proline symporter	--	--
gene0467	1.7e-62	118/140(84.29)	prt:AUC31_07945	K04750	phnB	PhnB protein	--	--
gene0470	9.6e-231	417/423(98.58)	prt:AUC31_07930	K03665	hflX	GTPase	--	--
gene0473	5.4e-162	315/316(99.68)	prt:AUC31_07915	K02015	ABC.FEV.P	iron complex transport system permease protein	ko02010	ABC transporters
gene0474	2.6e-164	309/316(97.78)	prt:AUC31_07910	K02015	ABC.FEV.P	iron complex transport system permease protein	ko02010	ABC transporters
gene0475	2.2e-134	250/253(98.81)	prt:AUC31_07905	K02013	ABC.FEV.A	iron complex transport system ATP-binding protein	ko02010	ABC transporters
gene0476	1.3e-104	193/212(91.04)	prt:AUC31_07900	K19302	bcrC	undecaprenyl-diphosphatase	ko00550	Peptidoglycan biosynthesis
gene0477	2.5e-231	425/427(99.53)	prt:AUC31_07895	K03320	amt, AMT, MEP	ammonium transporter, Amt family	--	--
gene0478	1.8e-54	112/113(99.12)	prt:AUC31_07890	K04751	glnB	nitrogen regulatory protein P-II 1	ko02020	Two-component system
gene0479	1.1e-118	212/218(97.25)	prt:AUC31_07885	K02334	dpo	DNA polymerase bacteriophage-type	--	--
gene0480	4.4e-128	266/269(98.88)	prt:AUC31_07880	K07238	TC.ZIP, zupT, ZRT3, ZIP2	zinc transporter, ZIP family	--	--
gene0482	2.2e-216	393/405(97.04)	prt:AUC31_07870	K08369	ydjE	MFS transporter, putative metabolite:H+ symporter	--	--
gene0483	3.6e-141	249/276(90.22)	prt:AUC31_07865	K06976	K06976	uncharacterized protein	--	--
gene0484	7.4e-175	309/321(96.26)	prt:AUC31_07860	K05847	opuA	osmoprotectant transport system ATP-binding protein	ko02010	ABC transporters
gene0485	5.7e-107	209/211(99.05)	prt:AUC31_07855	K05846	opuBD	osmoprotectant transport system permease protein	ko02010	ABC transporters
gene0486	1.1e-162	291/297(97.98)	prt:AUC31_07850	K05845	opuC	osmoprotectant transport system substrate-binding protein	ko02010	ABC transporters
gene0490	8.4e-174	320/330(96.97)	prt:AUC31_07825	K00766	trpD	anthranilate phosphoribosyltransferase	ko01230|ko00400	Biosynthesis of amino acids|Phenylalanine, tyrosine and tryptophan biosynthesis
gene0491	3.2e-128	246/257(95.72)	prt:AUC31_07820	K01609	trpC	indole-3-glycerol phosphate synthase	ko01230|ko00400	Biosynthesis of amino acids|Phenylalanine, tyrosine and tryptophan biosynthesis
gene0492	1e-286	492/602(81.73)	pln:Plano_0372	K01696	trpB	tryptophan synthase beta chain	ko00260|ko01230|ko00400	Glycine, serine and threonine metabolism|Biosynthesis of amino acids|Phenylalanine, tyrosine and tryptophan biosynthesis
gene0493	2.1e-135	248/256(96.88)	prt:AUC31_07810	K01695	trpA	tryptophan synthase alpha chain	ko00260|ko01230|ko00400	Glycine, serine and threonine metabolism|Biosynthesis of amino acids|Phenylalanine, tyrosine and tryptophan biosynthesis
gene0494	4.1e-107	187/197(94.92)	prt:AUC31_07805	K03652	MPG	DNA-3-methyladenine glycosylase	ko03410	Base excision repair
gene0495	2e-89	168/172(97.67)	prt:AUC31_07800	K05520	pfpI	protease I	--	--
gene0497	7.5e-231	427/431(99.07)	prt:AUC31_07790	K03893	arsB	arsenical pump membrane protein	--	--
gene0499	1.2e-161	303/308(98.38)	prt:AUC31_07780	K15986	ppaC	manganese-dependent inorganic pyrophosphatase	ko00190	Oxidative phosphorylation
gene0501	1.8e-113	209/210(99.52)	prt:AUC31_07770	K01118	acpD, azoR	FMN-dependent NADH-azoreductase	--	--
gene0504	2.5e-148	273/305(89.51)	prt:AUC31_07755	K00075	murB	UDP-N-acetylmuramate dehydrogenase	ko00520|ko00550	Amino sugar and nucleotide sugar metabolism|Peptidoglycan biosynthesis
gene0505	3.1e-257	481/491(97.96)	prt:AUC31_07750	K11105	cvrA, nhaP2	cell volume regulation protein A	--	--
gene0506	0	750/784(95.66)	prt:AUC31_07745	K01434	E3.5.1.11	penicillin amidase	ko00311	Penicillin and cephalosporin biosynthesis
gene0507	3.2e-35	83/89(93.26)	prt:AUC31_07740	K06199	crcB	fluoride exporter	--	--
gene0508	2.8e-52	107/110(97.27)	prt:AUC31_07735	K06199	crcB	fluoride exporter	--	--
gene0509	5.6e-170	299/328(91.16)	prt:AUC31_07730	K01266	dmpA, dap	D-aminopeptidase	--	--
gene0512	0	674/689(97.82)	prt:AUC31_07715	K01534	zntA	Cd2+/Zn2+-exporting ATPase	--	--
gene0516	9.3e-161	282/286(98.60)	prt:AUC31_07695	K00243	K00243	uncharacterized protein	--	--
gene0518	2.4e-181	309/322(95.96)	prt:AUC31_07685	K15975	K15975	glyoxalase family protein	--	--
gene0519	4e-44	89/93(95.70)	prt:AUC31_07680	K06975	K06975	uncharacterized protein	--	--
gene0522	5.2e-78	144/151(95.36)	prt:AUC31_07665	K02348	elaA	ElaA protein	--	--
gene0527	4.6e-130	261/265(98.49)	prt:AUC31_07640	K03217	yidC, spoIIIJ, OXA1, ccfA	YidC/Oxa1 family membrane protein insertase	ko02024|ko03070|ko03060	Quorum sensing|Bacterial secretion system|Protein export
gene0529	3.7e-205	379/383(98.96)	prt:AUC31_07630	K05820	hcaT	MFS transporter, PPP family, 3-phenylpropionic acid transporter	--	--
gene0530	3.2e-113	258/270(95.56)	prt:AUC31_07625	K07260	vanY	zinc D-Ala-D-Ala carboxypeptidase	ko02020|ko00550	Two-component system|Peptidoglycan biosynthesis
gene0534	8.3e-279	483/485(99.59)	prt:AUC31_07620	K06131	clsA_B	cardiolipin synthase A/B	ko00564	Glycerophospholipid metabolism
gene0535	5.6e-155	272/276(98.55)	prt:AUC31_07615	K00801	FDFT1	farnesyl-diphosphate farnesyltransferase	ko00909|ko00100	Sesquiterpenoid and triterpenoid biosynthesis|Steroid biosynthesis
gene0537	1.1e-234	412/420(98.10)	prt:AUC31_07605	K15521	mshA	D-inositol-3-phosphate glycosyltransferase	--	--
gene0539	8e-197	355/373(95.17)	prt:AUC31_07595	K00285	dadA	D-amino-acid dehydrogenase	ko00360	Phenylalanine metabolism
gene0549	3.9e-218	392/394(99.49)	prt:AUC31_07550	K05837	rodA, mrdB	rod shape determining protein RodA	--	--
gene0552	3.2e-195	340/356(95.51)	prt:AUC31_07540	K01921	ddl	D-alanine-D-alanine ligase	ko00550|ko00473	Peptidoglycan biosynthesis|D-Alanine metabolism
gene0553	3.2e-256	443/452(98.01)	prt:AUC31_07535	K01929	murF	UDP-N-acetylmuramoyl-tripeptide--D-alanyl-D-alanine ligase	ko00550|ko00300	Peptidoglycan biosynthesis|Lysine biosynthesis
gene0555	1.6e-237	434/435(99.77)	prt:AUC31_07525	K05592	deaD, cshA	ATP-dependent RNA helicase DeaD	ko03018	RNA degradation
gene0556	3.7e-82	153/159(96.23)	prt:AUC31_07520	K09167	K09167	uncharacterized protein	--	--
gene0557	2.1e-280	499/523(95.41)	prt:AUC31_07515	K08981	K08981	putative membrane protein	--	--
gene0559	3.3e-56	114/117(97.44)	prt:AUC31_07505	K00997	acpS	holo-[acyl-carrier protein] synthase	ko00770	Pantothenate and CoA biosynthesis
gene0560	4.2e-193	343/382(89.79)	prt:AUC31_07500	K01775	alr	alanine racemase	ko00473	D-Alanine metabolism
gene0561	3.6e-45	93/94(98.94)	prt:AUC31_07495	K07723	ndoAI	CopG family transcriptional regulator / antitoxin EndoAI	--	--
gene0562	1.6e-55	115/116(99.14)	prt:AUC31_07490	K07171	mazF, ndoA, chpA	mRNA interferase MazF	--	--
gene0563	5.4e-148	272/276(98.55)	prt:AUC31_07485	K17763	rsbR	rsbT co-antagonist protein RsbR	--	--
gene0564	1.1e-54	120/120(100.00)	prt:AUC31_07480	K17762	rsbS	rsbT antagonist protein RsbS	--	--
gene0565	3e-61	133/133(100.00)	prt:AUC31_07475	K17752	rsbT	serine/threonine-protein kinase RsbT	--	--
gene0566	2.7e-180	327/333(98.20)	prt:AUC31_07470	K07315	rsbU_P	phosphoserine phosphatase RsbU/P	--	--
gene0567	1.3e-54	108/110(98.18)	prt:AUC31_07465	K04749	rsbV	anti-sigma B factor antagonist	--	--
gene0568	1.8e-81	155/156(99.36)	prt:AUC31_07460	K04757	rsbW	serine/threonine-protein kinase RsbW	--	--
gene0569	4.8e-140	260/260(100.00)	prt:AUC31_07455	K03090	SIG3.3.2, sigB	RNA polymerase sigma-B factor	--	--
gene0570	4.4e-109	194/199(97.49)	prt:AUC31_07450	K05518	rsbX	phosphoserine phosphatase RsbX	--	--
gene0571	0	697/726(96.01)	prt:AUC31_07445	K06959	tex	protein Tex	--	--
gene0572	2.8e-79	140/154(90.91)	prt:AUC31_07440	K03095	sprL	SprT-like protein	--	--
gene0575	1.6e-74	143/150(95.33)	prt:AUC31_07375	K06925	tsaE	tRNA threonylcarbamoyladenosine biosynthesis protein TsaE	--	--
gene0576	7.8e-110	204/230(88.70)	prt:AUC31_07370	K14742	tsaB	tRNA threonylcarbamoyladenosine biosynthesis protein TsaB	--	--
gene0577	8.9e-78	147/151(97.35)	prt:AUC31_07365	K03789	rimI	[ribosomal protein S18]-alanine N-acetyltransferase	--	--
gene0578	1.3e-185	333/339(98.23)	prt:AUC31_07360	K01409	KAE1, tsaD, QRI7	N6-L-threonylcarbamoyladenine synthase	--	--
gene0579	0	597/647(92.27)	prt:AUC31_07355	K06158	ABCF3	ATP-binding cassette, subfamily F, member 3	--	--
gene0580	2.8e-114	209/210(99.52)	prt:AUC31_07350	K01926	rex	redox-sensing transcriptional repressor	--	--
gene0581	1.5e-27	68/70(97.14)	prt:AUC31_07345	K03116	tatA	sec-independent protein translocase protein TatA	ko03070|ko03060	Bacterial secretion system|Protein export
gene0582	3.1e-115	255/257(99.22)	prt:AUC31_07340	K03118	tatC	sec-independent protein translocase protein TatC	ko03070|ko03060	Bacterial secretion system|Protein export
gene0584	4.3e-133	255/256(99.61)	prt:AUC31_07335	K07052	K07052	uncharacterized protein	--	--
gene0585	7.5e-43	91/94(96.81)	prt:AUC31_07330	K04078	groES, HSPE1	chaperonin GroES	--	--
gene0586	9.3e-287	534/543(98.34)	prt:AUC31_07325	K04077	groEL, HSPD1	chaperonin GroEL	ko03018	RNA degradation
gene0601	1.3e-126	233/251(92.83)	prt:AUC31_07320	K07124	K07124	uncharacterized protein	--	--
gene0608	3.4e-253	433/789(54.88)	afl:Aflv_2025	K04844	ycjT	hypothetical glycosyl hydrolase	--	--
gene0610	1.1e-108	197/291(67.70)	gym:GYMC10_0423	K10118	msmF	raffinose/stachyose/melibiose transport system permease protein	ko02010	ABC transporters
gene0611	1.1e-97	183/278(65.83)	gym:GYMC10_0424	K10119	msmG	raffinose/stachyose/melibiose transport system permease protein	ko02010	ABC transporters
gene0613	6.8e-70	137/323(42.41)	gya:GYMC52_0851	K02529	lacI, galR	LacI family transcriptional regulator	--	--
gene0614	4.6e-62	125/217(57.60)	exm:U719_13650	K01838	pgmB	beta-phosphoglucomutase	ko00500	Starch and sucrose metabolism
gene0615	2.2e-270	452/755(59.87)	bse:Bsel_1207	K05342	E2.4.1.64	alpha,alpha-trehalose phosphorylase	ko00500	Starch and sucrose metabolism
gene0616	2.4e-174	302/365(82.74)	prt:AUC31_06550	K10112	msmX, msmK, malK, sugC, ggtA, msiK	multiple sugar transport system ATP-binding protein	ko02010	ABC transporters
gene0617	1.9e-51	108/122(88.52)	prt:AUC31_07225	K07156	copC, pcoC	copper resistance protein C	--	--
gene0618	7.6e-165	292/329(88.75)	prt:AUC31_07220	K07245	pcoD	copper resistance protein D	--	--
gene0622	0	605/614(98.53)	prt:AUC31_07205	K00297	metF, MTHFR	methylenetetrahydrofolate reductase (NADPH)	ko00720|ko00670|ko01200	Carbon fixation pathways in prokaryotes|One carbon pool by folate|Carbon metabolism
gene0623	0	1135/1145(99.13)	prt:AUC31_07200	K00548	metH, MTR	5-methyltetrahydrofolate--homocysteine methyltransferase	ko01230|ko00670|ko00270|ko00450	Biosynthesis of amino acids|One carbon pool by folate|Cysteine and methionine metabolism|Selenocompound metabolism
gene0629	1.4e-23	66/73(90.41)	prt:AUC31_07170	K08982	K08982	putative membrane protein	--	--
gene0630	1.5e-95	172/184(93.48)	prt:AUC31_07165	K03817	rimL	ribosomal-protein-serine acetyltransferase	--	--
gene0639	2.6e-54	108/129(83.72)	spsy:AZE41_08300	K07979	ytrA	GntR family transcriptional regulator	--	--
gene0640	1.7e-122	215/280(76.79)	spsy:AZE41_08305	K01990	ABC-2.A	ABC-2 type transport system ATP-binding protein	--	--
gene0641	5.7e-148	266/310(85.81)	spsy:AZE41_08310	K01990	ABC-2.A	ABC-2 type transport system ATP-binding protein	--	--
gene0642	8.9e-186	337/401(84.04)	spsy:AZE41_08315	K01992	ABC-2.P	ABC-2 type transport system permease protein	--	--
gene0645	1.3e-89	182/192(94.79)	prt:AUC31_07120	K03523	bioY	biotin transport system substrate-specific component	ko02010	ABC transporters
gene0646	4.4e-98	174/191(91.10)	prt:AUC31_07115	K13530	adaA	AraC family transcriptional regulator, regulatory protein of adaptative response / methylphosphotriester-DNA alkyltransferase methyltransferase	--	--
gene0647	4.5e-150	258/300(86.00)	prt:AUC31_07110	K01247	alkA	DNA-3-methyladenine glycosylase II	ko03410	Base excision repair
gene0648	3.8e-79	143/158(90.51)	prt:AUC31_07105	K00567	ogt, MGMT	methylated-DNA-[protein]-cysteine S-methyltransferase	--	--
gene0650	1.7e-83	169/184(91.85)	prt:AUC31_07100	K00661	maa	maltose O-acetyltransferase	--	--
gene0656	9.5e-161	279/294(94.90)	prt:AUC31_07045	K07071	K07071	uncharacterized protein	--	--
gene0661	3.8e-138	262/284(92.25)	prt:AUC31_07020	K07052	K07052	uncharacterized protein	--	--
gene0664	6.9e-199	389/394(98.73)	prt:AUC31_07005	K18567	pbuE	MFS transporter, DHA1 family, purine base/nucleoside efflux pump	--	--
gene0670	1e-117	219/227(96.48)	prt:AUC31_06985	K02003	ABC.CD.A	putative ABC transport system ATP-binding protein	--	--
gene0671	0	820/861(95.24)	prt:AUC31_06980	K02004	ABC.CD.P	putative ABC transport system permease protein	--	--
gene0679	9.2e-27	60/110(54.55)	pku:AUO94_07110	K06218	relE, stbE	mRNA interferase RelE/StbE	--	--
gene0683	0	734/919(79.87)	pln:Plano_0540	K01153	hsdR	type I restriction enzyme, R subunit	--	--
gene0684	8.5e-253	431/488(88.32)	pku:AUO94_13685	K03427	hsdM	type I restriction enzyme M protein	--	--
gene0685	7.2e-76	162/384(42.19)	swa:A284_00475	K01154	hsdS	type I restriction enzyme, S subunit	--	--
gene0687	5.1e-109	199/300(66.33)	bamt:AJ82_20845	K07448	mrr	restriction system protein	--	--
gene0696	1.2e-24	54/65(83.08)	axl:AXY_08700	K07729	K07729	putative transcriptional regulator	--	--
gene0700	1.7e-155	311/318(97.80)	prt:AUC31_06885	K07301	yrbG	cation:H+ antiporter	--	--
gene0720	1.5e-248	444/485(91.55)	prt:AUC31_06790	K01426	E3.5.1.4, amiE	amidase	ko00627|ko00330|ko00380|ko00643|ko00360	Aminobenzoate degradation|Arginine and proline metabolism|Tryptophan metabolism|Styrene degradation|Phenylalanine metabolism
gene0725	7.6e-118	204/224(91.07)	prt:AUC31_06755	K07313	pphA	serine/threonine protein phosphatase 1	--	--
gene0726	9.7e-128	239/269(88.85)	prt:AUC31_06750	K07052	K07052	uncharacterized protein	--	--
gene0732	7.1e-139	255/266(95.86)	prt:AUC31_06710	K01990	ABC-2.A	ABC-2 type transport system ATP-binding protein	--	--
gene0739	9.4e-134	275/279(98.57)	prt:AUC31_06685	K02440	GLPF	glycerol uptake facilitator protein	--	--
gene0740	5.7e-291	492/498(98.80)	prt:AUC31_06680	K00864	glpK, GK	glycerol kinase	ko00561	Glycerolipid metabolism
gene0749	5e-145	245/263(93.16)	prt:AUC31_06625	K06896	mapP	maltose 6'-phosphate phosphatase	ko00500	Starch and sucrose metabolism
gene0750	0	661/686(96.36)	prt:AUC31_06620	K20117	PTS-Glc1-EIIB, ptsG, glcA, glcB	PTS system, glucose-specific IIB component	ko02060|ko00520|ko00010	Phosphotransferase system (PTS)|Amino sugar and nucleotide sugar metabolism|Glycolysis / Gluconeogenesis
gene0751	7.4e-155	276/280(98.57)	prt:AUC31_06615	K03480	glcT	transcriptional antiterminator	--	--
gene0752	1.1e-85	159/259(61.39)	pln:Plano_3071	K07260	vanY	zinc D-Ala-D-Ala carboxypeptidase	ko02020|ko00550	Two-component system|Peptidoglycan biosynthesis
gene0753	4e-273	510/636(80.19)	pln:Plano_0483	K02802	PTS-Nag-EIIA, nagE	PTS system, N-acetylglucosamine-specific IIA component	ko02060|ko00520	Phosphotransferase system (PTS)|Amino sugar and nucleotide sugar metabolism
gene0754	3.2e-140	253/384(65.89)	spsy:AZE41_08505	K01443	nagA, AMDHD2	N-acetylglucosamine-6-phosphate deacetylase	ko00520	Amino sugar and nucleotide sugar metabolism
gene0755	1.3e-96	174/238(73.11)	pln:Plano_0485	K02564	nagB, GNPDA	glucosamine-6-phosphate deaminase	ko00520	Amino sugar and nucleotide sugar metabolism
gene0756	1.9e-87	162/231(70.13)	prt:AUC31_15035	K03710	K03710	GntR family transcriptional regulator	--	--
gene0760	3.3e-290	510/572(89.16)	prt:AUC31_06595	K01486	ade	adenine deaminase	ko00230	Purine metabolism
gene0761	1.3e-277	477/519(91.91)	prt:AUC31_06590	K07720	yesN	two-component system, response regulator YesN	ko02020	Two-component system
gene0762	0	577/592(97.47)	prt:AUC31_06585	K07718	yesM	two-component system, sensor histidine kinase YesM	ko02020	Two-component system
gene0763	2.8e-238	428/432(99.07)	prt:AUC31_06580	K10188	lacE, araN	lactose/L-arabinose transport system substrate-binding protein	ko02010	ABC transporters
gene0764	1e-168	311/315(98.73)	prt:AUC31_06575	K10189	lacF, araP	lactose/L-arabinose transport system permease protein	ko02010	ABC transporters
gene0765	4.4e-144	271/275(98.55)	prt:AUC31_06570	K10190	lacG, araQ	lactose/L-arabinose transport system permease protein	ko02010	ABC transporters
gene0766	0	704/736(95.65)	prt:AUC31_06565	K07407	E3.2.1.22B, galA, rafA	alpha-galactosidase	ko00603|ko00561|ko00052|ko00600	Glycosphingolipid biosynthesis - globo series|Glycerolipid metabolism|Galactose metabolism|Sphingolipid metabolism
gene0767	0	549/573(95.81)	prt:AUC31_06560	K12308	bgaB, lacA	beta-galactosidase	ko00052	Galactose metabolism
gene0768	0	670/675(99.26)	prt:AUC31_06555	K12308	bgaB, lacA	beta-galactosidase	ko00052	Galactose metabolism
gene0769	1.6e-202	360/365(98.63)	prt:AUC31_06550	K10112	msmX, msmK, malK, sugC, ggtA, msiK	multiple sugar transport system ATP-binding protein	ko02010	ABC transporters
gene0770	1.5e-278	475/498(95.38)	prt:AUC31_06545	K00965	galT, GALT	UDPglucose--hexose-1-phosphate uridylyltransferase	ko00520|ko00052	Amino sugar and nucleotide sugar metabolism|Galactose metabolism
gene0771	1.4e-189	328/333(98.50)	prt:AUC31_06540	K01784	galE, GALE	UDP-glucose 4-epimerase	ko00520|ko00052	Amino sugar and nucleotide sugar metabolism|Galactose metabolism
gene0772	1.2e-219	378/394(95.94)	prt:AUC31_06535	K00849	galK	galactokinase	ko00520|ko00052	Amino sugar and nucleotide sugar metabolism|Galactose metabolism
gene0774	3.5e-194	323/347(93.08)	prt:AUC31_06525	K01785	galM, GALM	aldose 1-epimerase	ko00052|ko00010	Galactose metabolism|Glycolysis / Gluconeogenesis
gene0777	4.6e-284	546/574(95.12)	prt:AUC31_06470	K06147	ABCB-BAC	ATP-binding cassette, subfamily B, bacterial	--	--
gene0778	0	591/608(97.20)	prt:AUC31_06465	K06147	ABCB-BAC	ATP-binding cassette, subfamily B, bacterial	--	--
gene0780	2.7e-288	484/496(97.58)	prt:AUC31_06455	K10210	crtP	diapolycopene oxygenase	ko00906	Carotenoid biosynthesis
gene0781	7.7e-89	164/305(53.77)	paeq:R50912_33085	K01990	ABC-2.A	ABC-2 type transport system ATP-binding protein	--	--
gene0782	5.1e-65	127/258(49.22)	lao:AOX59_17445	K01992	ABC-2.P	ABC-2 type transport system permease protein	--	--
gene0786	4.6e-63	113/148(76.35)	prt:AUC31_06430	K18588	COQ10	coenzyme Q-binding protein COQ10	--	--
gene0791	1e-262	455/467(97.43)	prt:AUC31_06415	K00102	dld, LDHD	D-lactate dehydrogenase (cytochrome)	ko00620	Pyruvate metabolism
gene0792	4.2e-165	328/331(99.09)	prt:AUC31_06410	K03453	TC.BASS	bile acid:Na+ symporter, BASS family	--	--
gene0794	6.2e-62	118/138(85.51)	prt:AUC31_06400	K19062	arr	rifampin ADP-ribosylating transferase	--	--
gene0797	6e-97	173/312(55.45)	bbe:BBR47_42890	K01990	ABC-2.A	ABC-2 type transport system ATP-binding protein	--	--
gene0799	4.1e-181	317/328(96.65)	prt:AUC31_06395	K00064	E1.1.1.122	D-threo-aldose 1-dehydrogenase	ko00053|ko00051	Ascorbate and aldarate metabolism|Fructose and mannose metabolism
gene0803	0	990/1049(94.38)	prt:AUC31_06375	K14338	cypD_E, CYP102A2_3	cytochrome P450 / NADPH-cytochrome P450 reductase	ko00627|ko00071|ko00380	Aminobenzoate degradation|Fatty acid degradation|Tryptophan metabolism
gene0806	4.7e-119	227/259(87.64)	prt:AUC31_06360	K06989	nadX	aspartate dehydrogenase	ko00760	Nicotinate and nicotinamide metabolism
gene0807	1.4e-60	127/201(63.18)	tap:GZ22_14325	K05846	opuBD	osmoprotectant transport system permease protein	ko02010	ABC transporters
gene0808	5.9e-119	213/320(66.56)	ble:BleG1_3167	K05847	opuA	osmoprotectant transport system ATP-binding protein	ko02010	ABC transporters
gene0809	2.3e-75	148/244(60.66)	tap:GZ22_14315	K05846	opuBD	osmoprotectant transport system permease protein	ko02010	ABC transporters
gene0810	8.1e-91	161/284(56.69)	ble:BleG1_3165	K05845	opuC	osmoprotectant transport system substrate-binding protein	ko02010	ABC transporters
gene0811	1.1e-164	277/294(94.22)	prt:AUC31_06355	K01259	pip	proline iminopeptidase	ko00330	Arginine and proline metabolism
gene0813	2e-300	517/560(92.32)	prt:AUC31_06345	K15580	oppA, mppA	oligopeptide transport system substrate-binding protein	ko02024|ko02010	Quorum sensing|ABC transporters
gene0816	4.4e-206	367/507(72.39)	pku:AUO94_08175	K08981	K08981	putative membrane protein	--	--
gene0817	6.5e-66	135/164(82.32)	pku:AUO94_08180	K09167	K09167	uncharacterized protein	--	--
gene0820	1.1e-53	106/107(99.07)	prt:AUC31_06330	K10947	padR	PadR family transcriptional regulator, regulatory protein PadR	--	--
gene0828	8.3e-43	97/173(56.07)	vir:X953_00530	K07507	mgtC	putative Mg2+ transporter-C (MgtC) family protein	--	--
gene0831	4.1e-113	202/211(95.73)	prt:AUC31_06290	K07284	srtA	sortase A	--	--
gene0832	2.4e-176	303/341(88.86)	prt:AUC31_06280	K05281	E1.3.1.45	2'-hydroxyisoflavone reductase	ko00943	Isoflavonoid biosynthesis
gene0837	9.7e-158	273/291(93.81)	prt:AUC31_06255	K01011	TST, MPST, sseA	thiosulfate/3-mercaptopyruvate sulfurtransferase	ko04122|ko00270|ko00920	Sulfur relay system|Cysteine and methionine metabolism|Sulfur metabolism
gene0842	0	629/645(97.52)	prt:AUC31_06230	K19005	ltaS	lipoteichoic acid synthase	ko00561	Glycerolipid metabolism
gene0848	2.4e-140	254/288(88.19)	prt:AUC31_06195	K01990	ABC-2.A	ABC-2 type transport system ATP-binding protein	--	--
gene0850	3.5e-200	345/377(91.51)	prt:AUC31_06185	K04487	iscS, NFS1	cysteine desulfurase	ko00730|ko04122	Thiamine metabolism|Sulfur relay system
gene0851	2.4e-268	464/516(89.92)	prt:AUC31_06180	K00278	nadB	L-aspartate oxidase	ko00250|ko00760	Alanine, aspartate and glutamate metabolism|Nicotinate and nicotinamide metabolism
gene0852	1.5e-147	271/284(95.42)	prt:AUC31_06175	K00767	nadC, QPRT	nicotinate-nucleotide pyrophosphorylase (carboxylating)	ko00760	Nicotinate and nicotinamide metabolism
gene0853	9.2e-206	353/364(96.98)	prt:AUC31_06170	K03517	nadA	quinolinate synthase	ko00760	Nicotinate and nicotinamide metabolism
gene0854	1.7e-213	382/394(96.95)	prt:AUC31_06150	K19954	adh1	alcohol dehydrogenase	--	--
gene0855	4.2e-192	335/342(97.95)	prt:AUC31_06140	K07119	K07119	uncharacterized protein	--	--
gene0861	3.2e-219	452/464(97.41)	prt:AUC31_06085	K03315	nhaC	Na+:H+ antiporter, NhaC family	--	--
gene0863	5.4e-30	69/69(100.00)	prt:AUC31_06075	K07727	K07727	putative transcriptional regulator	--	--
gene0865	2e-141	245/322(76.09)	gtn:GTNG_0617	K00161	PDHA, pdhA	pyruvate dehydrogenase E1 component alpha subunit	ko04066|ko01200|ko00620|ko00020|ko00010	HIF-1 signaling pathway|Carbon metabolism|Pyruvate metabolism|Citrate cycle (TCA cycle)|Glycolysis / Gluconeogenesis
gene0866	6.9e-155	269/339(79.35)	gya:GYMC52_0640	K00162	PDHB, pdhB	pyruvate dehydrogenase E1 component beta subunit	ko04066|ko01200|ko00620|ko00020|ko00010	HIF-1 signaling pathway|Carbon metabolism|Pyruvate metabolism|Citrate cycle (TCA cycle)|Glycolysis / Gluconeogenesis
gene0867	1.6e-23	68/142(47.89)	gtn:GTNG_0619	K00627	DLAT, aceF, pdhC	pyruvate dehydrogenase E2 component (dihydrolipoamide acetyltransferase)	ko00020|ko01200|ko00620|ko00010	Citrate cycle (TCA cycle)|Carbon metabolism|Pyruvate metabolism|Glycolysis / Gluconeogenesis
gene0868	3e-160	300/319(94.04)	prt:AUC31_06065	K02016	ABC.FEV.S	iron complex transport system substrate-binding protein	ko02010	ABC transporters
gene0873	7.6e-83	160/165(96.97)	prt:AUC31_06045	K02217	ftnA, ftn	ferritin	--	--
gene0888	1.9e-276	478/546(87.55)	pku:AUO94_08885	K01652	E2.2.1.6L, ilvB, ilvG, ilvI	acetolactate synthase I/II/III large subunit	ko00660|ko00290|ko00770|ko00650|ko01210|ko01230	C5-Branched dibasic acid metabolism|Valine, leucine and isoleucine biosynthesis|Pantothenate and CoA biosynthesis|Butanoate metabolism|2-Oxocarboxylic acid metabolism|Biosynthesis of amino acids
gene0900	3.4e-124	237/239(99.16)	prt:AUC31_05975	K00059	fabG	3-oxoacyl-[acyl-carrier protein] reductase	ko00061|ko01040|ko01212|ko00780	Fatty acid biosynthesis|Biosynthesis of unsaturated fatty acids|Fatty acid metabolism|Biotin metabolism
gene0904	6.5e-126	232/245(94.69)	prt:AUC31_05925	K00059	fabG	3-oxoacyl-[acyl-carrier protein] reductase	ko00061|ko01040|ko01212|ko00780	Fatty acid biosynthesis|Biosynthesis of unsaturated fatty acids|Fatty acid metabolism|Biotin metabolism
gene0906	1.9e-92	164/171(95.91)	prt:AUC31_05910	K03649	MUG, TDG	double-stranded uracil-DNA glycosylase	ko03410	Base excision repair
gene0912	1.5e-58	143/187(76.47)	pln:Plano_0164	K07483	K07483	transposase	--	--
gene0916	1.5e-158	288/295(97.63)	prt:AUC31_05885	K01623	ALDO	fructose-bisphosphate aldolase, class I	ko00710|ko00680|ko01200|ko01230|ko00030|ko00051|ko00010	Carbon fixation in photosynthetic organisms|Methane metabolism|Carbon metabolism|Biosynthesis of amino acids|Pentose phosphate pathway|Fructose and mannose metabolism|Glycolysis / Gluconeogenesis
gene0918	7.2e-242	426/428(99.53)	prt:AUC31_05875	K01754	E4.3.1.19, ilvA, tdcB	threonine dehydratase	ko00260|ko01200|ko00290|ko01230	Glycine, serine and threonine metabolism|Carbon metabolism|Valine, leucine and isoleucine biosynthesis|Biosynthesis of amino acids
gene0923	2.6e-195	326/335(97.31)	prt:AUC31_05855	K12267	msrAB	peptide methionine sulfoxide reductase msrA/msrB	--	--
gene0925	1.6e-121	227/244(93.03)	prt:AUC31_05845	K19302	bcrC	undecaprenyl-diphosphatase	ko00550	Peptidoglycan biosynthesis
gene0931	5.3e-232	405/418(96.89)	prt:AUC31_05815	K00260	gudB, rocG	glutamate dehydrogenase	ko00910|ko00250|ko00220|ko00430	Nitrogen metabolism|Alanine, aspartate and glutamate metabolism|Arginine biosynthesis|Taurine and hypotaurine metabolism
gene0934	1.5e-74	136/146(93.15)	prt:AUC31_05800	K04750	phnB	PhnB protein	--	--
gene0941	6.4e-202	346/378(91.53)	prt:AUC31_05765	K07282	pgsA, capA	gamma-polyglutamate biosynthesis protein CapA	--	--
gene0942	7.5e-54	123/125(98.40)	prt:AUC31_05760	K00389	yidH	putative membrane protein	--	--
gene0943	0	659/677(97.34)	prt:AUC31_05755	K03316	TC.CPA1	monovalent cation:H+ antiporter, CPA1 family	--	--
gene0946	8.8e-183	336/381(88.19)	prt:AUC31_05740	K00865	glxK	glycerate 2-kinase	ko00260|ko00630|ko00561	Glycine, serine and threonine metabolism|Glyoxylate and dicarboxylate metabolism|Glycerolipid metabolism
gene0950	1.9e-181	327/330(99.09)	prt:AUC31_05720	K02051	ABC.SN.S	NitT/TauT family transport system substrate-binding protein	--	--
gene0951	1.9e-133	249/251(99.20)	prt:AUC31_05715	K02050	ABC.SN.P	NitT/TauT family transport system permease protein	--	--
gene0952	2e-141	258/262(98.47)	prt:AUC31_05710	K02049	ABC.SN.A	NitT/TauT family transport system ATP-binding protein	--	--
gene0954	1.4e-167	299/305(98.03)	prt:AUC31_05700	K01738	cysK	cysteine synthase A	ko01200|ko01230|ko00270|ko00920	Carbon metabolism|Biosynthesis of amino acids|Cysteine and methionine metabolism|Sulfur metabolism
gene0955	1.4e-104	194/195(99.49)	prt:AUC31_05695	K03499	trkA, ktrA	trk system potassium uptake protein	--	--
gene0956	8.8e-114	201/221(90.95)	prt:AUC31_05690	K03469	rnhA, RNASEH1	ribonuclease HI	ko03030	DNA replication
gene0959	2.6e-109	263/267(98.50)	prt:AUC31_05675	K08714	VGSC	voltage-gated sodium channel	--	--
gene0962	4.1e-123	253/258(98.06)	prt:AUC31_05660	K00019	E1.1.1.30, bdh	3-hydroxybutyrate dehydrogenase	ko00650|ko00072	Butanoate metabolism|Synthesis and degradation of ketone bodies
gene0967	5.7e-151	280/318(88.05)	prt:AUC31_05640	K00077	panE, apbA	2-dehydropantoate 2-reductase	ko00770	Pantothenate and CoA biosynthesis
gene0968	8.9e-99	189/194(97.42)	prt:AUC31_05635	K03523	bioY	biotin transport system substrate-specific component	ko02010	ABC transporters
gene0969	1e-290	470/533(88.18)	prt:AUC31_05630	K01182	IMA	oligo-1,6-glucosidase	ko00500|ko00052	Starch and sucrose metabolism|Galactose metabolism
gene0970	1.2e-147	265/290(91.38)	prt:AUC31_05625	K00845	glk	glucokinase	ko00052|ko01200|ko00500|ko00010|ko00520|ko00524|ko00521	Galactose metabolism|Carbon metabolism|Starch and sucrose metabolism|Glycolysis / Gluconeogenesis|Amino sugar and nucleotide sugar metabolism|Neomycin, kanamycin and gentamicin biosynthesis|Streptomycin biosynthesis
gene0971	1.8e-245	428/434(98.62)	prt:AUC31_05620	K10117	msmE	raffinose/stachyose/melibiose transport system substrate-binding protein	ko02010	ABC transporters
gene0972	7.1e-137	282/286(98.60)	prt:AUC31_05615	K10118	msmF	raffinose/stachyose/melibiose transport system permease protein	ko02010	ABC transporters
gene0973	2.1e-138	255/271(94.10)	prt:AUC31_05610	K10119	msmG	raffinose/stachyose/melibiose transport system permease protein	ko02010	ABC transporters
gene0975	0	526/538(97.77)	prt:AUC31_05600	K01187	malZ	alpha-glucosidase	ko00500|ko00052	Starch and sucrose metabolism|Galactose metabolism
gene0976	2.7e-241	415/425(97.65)	prt:AUC31_05595	K01810	GPI, pgi	glucose-6-phosphate isomerase	ko01200|ko00520|ko00030|ko00500|ko00010	Carbon metabolism|Amino sugar and nucleotide sugar metabolism|Pentose phosphate pathway|Starch and sucrose metabolism|Glycolysis / Gluconeogenesis
gene0978	0	504/538(93.68)	prt:AUC31_05585	K01187	malZ	alpha-glucosidase	ko00500|ko00052	Starch and sucrose metabolism|Galactose metabolism
gene0980	1.7e-171	306/410(74.63)	prt:AUC31_05575	K20480	nprR, nprA	HTH-type transcriptional regulator, quorum sensing regulator NprR	ko02024	Quorum sensing
gene0982	0	545/567(96.12)	prt:AUC31_05565	K09684	pucR	purine catabolism regulatory protein	--	--
gene0984	1.4e-228	394/399(98.75)	prt:AUC31_05555	K01739	metB	cystathionine gamma-synthase	ko01230|ko00920|ko00270|ko00450	Biosynthesis of amino acids|Sulfur metabolism|Cysteine and methionine metabolism|Selenocompound metabolism
gene0986	7.8e-186	330/350(94.29)	prt:AUC31_05545	K00003	E1.1.1.3	homoserine dehydrogenase	ko00260|ko01230|ko00300|ko00270	Glycine, serine and threonine metabolism|Biosynthesis of amino acids|Lysine biosynthesis|Cysteine and methionine metabolism
gene0988	0	555/561(98.93)	prt:AUC31_05535	K01687	ilvD	dihydroxy-acid dehydratase	ko00770|ko01210|ko00290|ko01230	Pantothenate and CoA biosynthesis|2-Oxocarboxylic acid metabolism|Valine, leucine and isoleucine biosynthesis|Biosynthesis of amino acids
gene0989	4.8e-258	455/489(93.05)	prt:AUC31_05530	K00763	pncB, NAPRT1	nicotinate phosphoribosyltransferase	ko00760	Nicotinate and nicotinamide metabolism
gene0990	4.9e-151	269/277(97.11)	prt:AUC31_05525	K01916	nadE	NAD+ synthase	ko00760	Nicotinate and nicotinamide metabolism
gene0991	1.1e-143	312/316(98.73)	prt:AUC31_05520	K03924	moxR	MoxR-like ATPase	--	--
gene0994	2.3e-301	510/512(99.61)	prt:AUC31_05505	K01951	guaA, GMPS	GMP synthase (glutamine-hydrolysing)	ko00230|ko00983	Purine metabolism|Drug metabolism - other enzymes
gene0995	9.1e-232	444/445(99.78)	prt:AUC31_05500	K06901	pbuG	putative MFS transporter, AGZA family, xanthine/uracil permease	--	--
gene1001	7.8e-80	157/162(96.91)	prt:AUC31_05470	K01588	purE	5-(carboxyamino)imidazole ribonucleotide mutase	ko00230	Purine metabolism
gene1002	8.8e-204	356/374(95.19)	prt:AUC31_05465	K01589	purK	5-(carboxyamino)imidazole ribonucleotide synthase	ko00230	Purine metabolism
gene1003	3.1e-245	429/431(99.54)	prt:AUC31_05460	K01756	purB, ADSL	adenylosuccinate lyase	ko00230|ko00250	Purine metabolism|Alanine, aspartate and glutamate metabolism
gene1004	1.2e-124	230/237(97.05)	prt:AUC31_05455	K01923	purC	phosphoribosylaminoimidazole-succinocarboxamide synthase	ko00230	Purine metabolism
gene1005	7.7e-39	83/84(98.81)	prt:AUC31_05450	K01952	purL, PFAS	phosphoribosylformylglycinamidine synthase	ko00230	Purine metabolism
gene1006	3.3e-129	222/227(97.80)	prt:AUC31_05445	K01952	purL, PFAS	phosphoribosylformylglycinamidine synthase	ko00230	Purine metabolism
gene1007	0	729/741(98.38)	prt:AUC31_05440	K01952	purL, PFAS	phosphoribosylformylglycinamidine synthase	ko00230	Purine metabolism
gene1008	1.3e-271	470/473(99.37)	prt:AUC31_05435	K00764	purF, PPAT	amidophosphoribosyltransferase	ko00230|ko00250	Purine metabolism|Alanine, aspartate and glutamate metabolism
gene1009	1.5e-176	341/353(96.60)	prt:AUC31_05430	K01933	purM	phosphoribosylformylglycinamidine cyclo-ligase	ko00230	Purine metabolism
gene1010	6.4e-97	184/194(94.85)	prt:AUC31_05425	K11175	purN	phosphoribosylglycinamide formyltransferase 1	ko00230|ko00670	Purine metabolism|One carbon pool by folate
gene1011	4.8e-285	504/511(98.63)	prt:AUC31_05420	K00602	purH	phosphoribosylaminoimidazolecarboxamide formyltransferase / IMP cyclohydrolase	ko00230|ko00670	Purine metabolism|One carbon pool by folate
gene1012	1.5e-223	390/416(93.75)	prt:AUC31_05415	K01945	purD	phosphoribosylamine---glycine ligase	ko00230	Purine metabolism
gene1014	0	567/579(97.93)	prt:AUC31_05405	K01486	ade	adenine deaminase	ko00230	Purine metabolism
gene1017	1.1e-127	222/233(95.28)	prt:AUC31_05390	K07094	pcrB	putative glycerol-1-phosphate prenyltransferase	--	--
gene1018	0	732/738(99.19)	prt:AUC31_05385	K03657	uvrD, pcrA	DNA helicase II / ATP-dependent DNA helicase PcrA	ko03430|ko03420	Mismatch repair|Nucleotide excision repair
gene1019	0	656/668(98.20)	prt:AUC31_05380	K01972	E6.5.1.2, ligA, ligB	DNA ligase (NAD+)	ko03430|ko03030|ko03420|ko03410	Mismatch repair|DNA replication|Nucleotide excision repair|Base excision repair
gene1021	1.4e-44	96/96(100.00)	prt:AUC31_05370	K02435	gatC, GATC	aspartyl-tRNA(Asn)/glutamyl-tRNA(Gln) amidotransferase subunit C	ko00970	Aminoacyl-tRNA biosynthesis
gene1022	6.9e-273	480/489(98.16)	prt:AUC31_05365	K02433	gatA, QRSL1	aspartyl-tRNA(Asn)/glutamyl-tRNA(Gln) amidotransferase subunit A	ko00970	Aminoacyl-tRNA biosynthesis
gene1023	3e-273	473/476(99.37)	prt:AUC31_05360	K02434	gatB, PET112	aspartyl-tRNA(Asn)/glutamyl-tRNA(Gln) amidotransferase subunit B	ko00970	Aminoacyl-tRNA biosynthesis
gene1025	3.4e-169	303/304(99.67)	prt:AUC31_05350	K07029	dagK	diacylglycerol kinase (ATP)	ko00564|ko00561	Glycerophospholipid metabolism|Glycerolipid metabolism
gene1027	3.1e-248	440/447(98.43)	prt:AUC31_05340	K00425	cydA	cytochrome bd ubiquinol oxidase subunit I	ko00190|ko02020	Oxidative phosphorylation|Two-component system
gene1028	4.3e-189	340/342(99.42)	prt:AUC31_05335	K00426	cydB	cytochrome bd ubiquinol oxidase subunit II	ko00190|ko02020	Oxidative phosphorylation|Two-component system
gene1030	7.1e-264	447/453(98.68)	prt:AUC31_05330	K03215	rumA	23S rRNA (uracil1939-C5)-methyltransferase	--	--
gene1032	5.7e-72	141/156(90.38)	prt:AUC31_05320	K03395	aac3-I	aminoglycoside 3-N-acetyltransferase I	--	--
gene1035	5e-252	448/482(92.95)	prt:AUC31_05310	K01426	E3.5.1.4, amiE	amidase	ko00627|ko00330|ko00380|ko00643|ko00360	Aminobenzoate degradation|Arginine and proline metabolism|Tryptophan metabolism|Styrene degradation|Phenylalanine metabolism
gene1039	6.2e-227	388/407(95.33)	prt:AUC31_05290	K19689	ampS, pepS, ampT	aminopeptidase	--	--
gene1042	3e-204	346/360(96.11)	prt:AUC31_05280	K01439	dapE	succinyl-diaminopimelate desuccinylase	ko01230|ko00300	Biosynthesis of amino acids|Lysine biosynthesis
gene1043	5e-78	166/191(86.91)	prt:AUC31_05275	K16789	thiT	thiamine transporter	--	--
gene1044	1.1e-138	249/250(99.60)	prt:AUC31_05270	K01265	map	methionyl aminopeptidase	--	--
gene1047	3.8e-99	180/182(98.90)	prt:AUC31_05255	K03790	rimJ	[ribosomal protein S5]-alanine N-acetyltransferase	--	--
gene1049	8.5e-102	182/190(95.79)	prt:AUC31_05245	K01673	cynT, can	carbonic anhydrase	ko00910	Nitrogen metabolism
gene1050	4e-179	335/335(100.00)	prt:AUC31_05240	K03569	mreB	rod shape-determining protein MreB and related proteins	--	--
gene1052	1.1e-234	403/410(98.29)	prt:AUC31_05235	K19689	ampS, pepS, ampT	aminopeptidase	--	--
gene1054	1.5e-132	294/303(97.03)	prt:AUC31_05225	K16329	psuG	pseudouridylate synthase	ko00240	Pyrimidine metabolism
gene1058	2.7e-239	442/453(97.57)	prt:AUC31_05205	K03310	TC.AGCS	alanine or glycine:cation symporter, AGCS family	--	--
gene1060	1.5e-145	292/304(96.05)	prt:AUC31_05195	K07058	K07058	membrane protein	--	--
gene1061	0	605/624(96.96)	prt:AUC31_05190	K01534	zntA	Cd2+/Zn2+-exporting ATPase	--	--
gene1067	3.9e-162	286/299(95.65)	prt:AUC31_05160	K07071	K07071	uncharacterized protein	--	--
gene1068	8.7e-145	266/268(99.25)	prt:AUC31_05155	K03565	recX	regulatory protein	--	--
gene1071	1.6e-185	321/326(98.47)	prt:AUC31_05140	K07038	K07038	inner membrane protein	--	--
gene1072	3e-201	348/354(98.31)	prt:AUC31_05135	K03575	mutY	A/G-specific adenine glycosylase	ko03410	Base excision repair
gene1073	4.6e-132	248/248(100.00)	prt:AUC31_05130	K10780	fabL	enoyl-[acyl-carrier protein] reductase III	ko00061|ko01212	Fatty acid biosynthesis|Fatty acid metabolism
gene1074	2.4e-106	181/181(100.00)	prt:AUC31_05125	K07586	ygaC	uncharacterized protein	--	--
gene1075	0	576/581(99.14)	prt:AUC31_05120	K11085	msbA	ATP-binding cassette, subfamily B, bacterial MsbA	ko02010	ABC transporters
gene1077	3.5e-188	326/327(99.69)	prt:AUC31_05110	K10823	oppF	oligopeptide transport system ATP-binding protein	ko02024|ko02010	Quorum sensing|ABC transporters
gene1078	3.1e-298	510/535(95.33)	prt:AUC31_05105	K02035	ABC.PE.S	peptide/nickel transport system substrate-binding protein	ko02024	Quorum sensing
gene1079	1.2e-183	333/334(99.70)	prt:AUC31_05100	K02033	ABC.PE.P	peptide/nickel transport system permease protein	ko02024	Quorum sensing
gene1080	6.6e-146	292/294(99.32)	prt:AUC31_05095	K02034	ABC.PE.P1	peptide/nickel transport system permease protein	ko02024	Quorum sensing
gene1082	6.1e-241	416/428(97.20)	prt:AUC31_05085	K01845	hemL	glutamate-1-semialdehyde 2,1-aminomutase	ko00860	Porphyrin and chlorophyll metabolism
gene1083	2.7e-86	154/158(97.47)	prt:AUC31_05080	K03564	BCP, PRXQ, DOT5	peroxiredoxin Q/BCP	--	--
gene1085	1.4e-98	178/183(97.27)	prt:AUC31_05070	K00798	MMAB, pduO	cob(I)alamin adenosyltransferase	ko00860	Porphyrin and chlorophyll metabolism
gene1086	7.5e-82	147/147(100.00)	prt:AUC31_05065	K09825	perR	Fur family transcriptional regulator, peroxide stress response regulator	--	--
gene1096	3.5e-216	372/381(97.64)	prt:AUC31_04915	K18979	queG	epoxyqueuosine reductase	--	--
gene1097	7.5e-85	150/152(98.68)	prt:AUC31_04910	K03216	trmL, cspR	tRNA (cytidine/uridine-2'-O-)-methyltransferase	--	--
gene1099	2.5e-226	430/433(99.31)	prt:AUC31_04900	K06901	pbuG	putative MFS transporter, AGZA family, xanthine/uracil permease	--	--
gene1101	4.5e-160	273/280(97.50)	prt:AUC31_04890	K06180	rluD	23S rRNA pseudouridine1911/1915/1917 synthase	--	--
gene1103	1.1e-74	141/141(100.00)	prt:AUC31_04880	K03611	dsbB	disulfide bond formation protein DsbB	--	--
gene1105	0	558/566(98.59)	prt:AUC31_04870	K01835	pgm	phosphoglucomutase	ko00052|ko00521|ko00230|ko00520|ko00030|ko00500|ko00010	Galactose metabolism|Streptomycin biosynthesis|Purine metabolism|Amino sugar and nucleotide sugar metabolism|Pentose phosphate pathway|Starch and sucrose metabolism|Glycolysis / Gluconeogenesis
gene1106	1.5e-203	362/369(98.10)	prt:AUC31_04865	K02480	K02480	two-component system, NarL family, sensor kinase	--	--
gene1108	2.5e-192	339/351(96.58)	prt:AUC31_04855	K06949	rsgA, engC	ribosome biogenesis GTPase / thiamine phosphate phosphatase	--	--
gene1110	3.4e-181	336/352(95.45)	prt:AUC31_04845	K05802	kefA, bspA, aefA	potassium-dependent mechanosensitive channel	--	--
gene1114	7.3e-209	382/389(98.20)	prt:AUC31_04825	K07240	chrA	chromate transporter	--	--
gene1115	1.4e-231	396/413(95.88)	prt:AUC31_04820	K01556	KYNU, kynU	kynureninase	ko00380	Tryptophan metabolism
gene1116	4.6e-109	194/207(93.72)	prt:AUC31_04815	K07130	kynB	arylformamidase	ko00630|ko00380	Glyoxylate and dicarboxylate metabolism|Tryptophan metabolism
gene1119	0	570/579(98.45)	prt:AUC31_04800	K18889	mdlA, smdA	ATP-binding cassette, subfamily B, multidrug efflux pump	ko02010	ABC transporters
gene1120	0	572/583(98.11)	prt:AUC31_04795	K18890	mdlB, smdB	ATP-binding cassette, subfamily B, multidrug efflux pump	ko02010	ABC transporters
gene1126	5.5e-164	291/299(97.32)	prt:AUC31_04765	K01990	ABC-2.A	ABC-2 type transport system ATP-binding protein	--	--
gene1127	1.4e-189	388/416(93.27)	prt:AUC31_04760	K01992	ABC-2.P	ABC-2 type transport system permease protein	--	--
gene1130	1.5e-175	312/312(100.00)	prt:AUC31_04745	K03698	cbf, cbf1	3'-5' exoribonuclease	--	--
gene1131	3.7e-155	300/309(97.09)	prt:AUC31_04740	K07533	prsA	foldase protein PrsA	--	--
gene1134	1.5e-98	179/179(100.00)	prt:AUC31_04725	K09682	hpr	MarR family transcriptional regulator, protease production regulatory protein HPr	--	--
gene1137	4.6e-76	140/143(97.90)	prt:AUC31_04710	K02503	HINT1, hinT, hit	histidine triad (HIT) family protein	--	--
gene1138	2e-135	247/249(99.20)	prt:AUC31_04705	K01990	ABC-2.A	ABC-2 type transport system ATP-binding protein	--	--
gene1139	6.4e-216	385/405(95.06)	prt:AUC31_04700	K01992	ABC-2.P	ABC-2 type transport system permease protein	--	--
gene1141	9.7e-162	317/332(95.48)	prt:AUC31_04690	K07301	yrbG	cation:H+ antiporter	--	--
gene1143	1.4e-200	342/347(98.56)	prt:AUC31_04680	K01599	hemE, UROD	uroporphyrinogen decarboxylase	ko00860	Porphyrin and chlorophyll metabolism
gene1144	3.7e-179	307/309(99.35)	prt:AUC31_04675	K01772	hemH, FECH	protoporphyrin/coproporphyrin ferrochelatase	ko00860	Porphyrin and chlorophyll metabolism
gene1147	1.6e-185	326/330(98.79)	prt:AUC31_04665	K03800	lplA, lplJ	lipoate---protein ligase	ko00785	Lipoic acid metabolism
gene1150	1.8e-139	256/257(99.61)	prt:AUC31_04650	K11635	yxdL	putative ABC transport system ATP-binding protein	ko02020	Two-component system
gene1151	0	624/644(96.89)	prt:AUC31_04645	K11636	yxdM	putative ABC transport system permease protein	ko02020	Two-component system
gene1152	1.5e-286	500/517(96.71)	prt:AUC31_04640	K01897	ACSL, fadD	long-chain acyl-CoA synthetase	ko00071|ko00061|ko04146|ko02024|ko01212	Fatty acid degradation|Fatty acid biosynthesis|Peroxisome|Quorum sensing|Fatty acid metabolism
gene1157	2.6e-100	182/184(98.91)	prt:AUC31_04615	K02250	comK	competence protein ComK	ko02024	Quorum sensing
gene1159	0	657/660(99.55)	prt:AUC31_04605	K03702	uvrB	excinuclease ABC subunit B	ko03420	Nucleotide excision repair
gene1160	0	949/960(98.85)	prt:AUC31_04600	K03701	uvrA	excinuclease ABC subunit A	ko03420	Nucleotide excision repair
gene1163	1.1e-167	304/308(98.70)	prt:AUC31_04585	K06023	hprK, ptsK	HPr kinase/phosphorylase	--	--
gene1164	2.2e-148	264/270(97.78)	prt:AUC31_04580	K13292	lgt, umpA	phosphatidylglycerol:prolipoprotein diacylglycerol transferase	--	--
gene1166	1.6e-117	213/217(98.16)	prt:AUC31_04570	K06019	ppaX	pyrophosphatase PpaX	ko00190	Oxidative phosphorylation
gene1168	4.1e-204	367/387(94.83)	prt:AUC31_04560	K02502	hisZ	ATP phosphoribosyltransferase regulatory subunit	ko01230|ko00340	Biosynthesis of amino acids|Histidine metabolism
gene1169	7.6e-112	207/208(99.52)	prt:AUC31_04555	K00765	hisG	ATP phosphoribosyltransferase	ko01230|ko00340	Biosynthesis of amino acids|Histidine metabolism
gene1170	7e-221	412/427(96.49)	prt:AUC31_04550	K00013	hisD	histidinol dehydrogenase	ko01230|ko00340	Biosynthesis of amino acids|Histidine metabolism
gene1171	2.3e-110	195/195(100.00)	prt:AUC31_04545	K01693	hisB	imidazoleglycerol-phosphate dehydratase	ko01230|ko00340	Biosynthesis of amino acids|Histidine metabolism
gene1172	4e-113	199/209(95.22)	prt:AUC31_04540	K02501	hisH	glutamine amidotransferase	ko01230|ko00340	Biosynthesis of amino acids|Histidine metabolism
gene1173	8.5e-131	237/242(97.93)	prt:AUC31_04535	K01814	hisA	phosphoribosylformimino-5-aminoimidazole carboxamide ribotide isomerase	ko01230|ko00340	Biosynthesis of amino acids|Histidine metabolism
gene1174	3.7e-137	249/250(99.60)	prt:AUC31_04530	K02500	hisF	cyclase	ko01230|ko00340	Biosynthesis of amino acids|Histidine metabolism
gene1175	4.7e-106	197/205(96.10)	prt:AUC31_04525	K11755	hisIE	phosphoribosyl-ATP pyrophosphohydrolase / phosphoribosyl-AMP cyclohydrolase	ko01230|ko00340	Biosynthesis of amino acids|Histidine metabolism
gene1177	1.9e-178	316/319(99.06)	prt:AUC31_04515	K00384	trxB	thioredoxin reductase (NADPH)	ko00240|ko00450	Pyrimidine metabolism|Selenocompound metabolism
gene1178	7.7e-86	155/161(96.27)	prt:AUC31_04510	K03574	mutT, NUDT15, MTH2	8-oxo-dGTP diphosphatase	--	--
gene1179	9.2e-164	290/293(98.98)	prt:AUC31_04505	K06958	rapZ	RNase adapter protein RapZ	--	--
gene1181	1.7e-171	315/316(99.68)	prt:AUC31_04495	K09762	K09762	uncharacterized protein	--	--
gene1182	6.9e-35	84/85(98.82)	prt:AUC31_04490	K11184	chr, crh	catabolite repression HPr-like protein	--	--
gene1183	7.1e-107	201/203(99.01)	prt:AUC31_04485	K01358	clpP, CLPP	ATP-dependent Clp protease, protease subunit	ko04112	Cell cycle - Caulobacter
gene1184	1.3e-94	189/192(98.44)	prt:AUC31_04475	K03744	lemA	LemA protein	--	--
gene1185	5.1e-97	208/229(90.83)	prt:AUC31_04470	K06872	K06872	uncharacterized protein	--	--
gene1187	2.2e-180	341/347(98.27)	prt:AUC31_04460	K05311	cggR	central glycolytic genes regulator	--	--
gene1188	8.2e-185	335/335(100.00)	prt:AUC31_04455	K00134	GAPDH, gapA	glyceraldehyde 3-phosphate dehydrogenase	ko00710|ko04066|ko01200|ko01230|ko00010	Carbon fixation in photosynthetic organisms|HIF-1 signaling pathway|Carbon metabolism|Biosynthesis of amino acids|Glycolysis / Gluconeogenesis
gene1189	3.9e-218	388/394(98.48)	prt:AUC31_04450	K00927	PGK, pgk	phosphoglycerate kinase	ko00710|ko01200|ko01230|ko00010	Carbon fixation in photosynthetic organisms|Carbon metabolism|Biosynthesis of amino acids|Glycolysis / Gluconeogenesis
gene1190	1.1e-127	238/242(98.35)	prt:AUC31_04445	K01803	TPI, tpiA	triosephosphate isomerase (TIM)	ko00710|ko00562|ko01200|ko01230|ko00051|ko00010	Carbon fixation in photosynthetic organisms|Inositol phosphate metabolism|Carbon metabolism|Biosynthesis of amino acids|Fructose and mannose metabolism|Glycolysis / Gluconeogenesis
gene1191	2.7e-288	494/510(96.86)	prt:AUC31_04440	K15633	gpmI	2,3-bisphosphoglycerate-independent phosphoglycerate mutase	ko00260|ko01200|ko00680|ko01230|ko00010	Glycine, serine and threonine metabolism|Carbon metabolism|Methane metabolism|Biosynthesis of amino acids|Glycolysis / Gluconeogenesis
gene1192	2.5e-242	427/431(99.07)	prt:AUC31_04435	K01689	ENO, eno	enolase	ko04066|ko00680|ko03018|ko01200|ko01230|ko00010	HIF-1 signaling pathway|Methane metabolism|RNA degradation|Carbon metabolism|Biosynthesis of amino acids|Glycolysis / Gluconeogenesis
gene1193	3.7e-24	75/75(100.00)	prt:AUC31_04430	K03075	secG	preprotein translocase subunit SecG	ko02024|ko03070|ko03060	Quorum sensing|Bacterial secretion system|Protein export
gene1194	2.1e-140	247/248(99.60)	prt:AUC31_04425	K03928	yvaK	carboxylesterase	--	--
gene1195	0	727/730(99.59)	prt:AUC31_04420	K12573	rnr, vacB	ribonuclease R	ko03018	RNA degradation
gene1196	3.1e-78	154/154(100.00)	prt:AUC31_04415	K03664	smpB	SsrA-binding protein	--	--
gene1197	3.4e-280	484/490(98.78)	prt:AUC31_04380	K00128	E1.2.1.3	aldehyde dehydrogenase (NAD+)	ko00561|ko00071|ko00380|ko00310|ko00040|ko00410|ko00340|ko00620|ko00330|ko00903|ko00280|ko00625|ko00053|ko00010	Glycerolipid metabolism|Fatty acid degradation|Tryptophan metabolism|Lysine degradation|Pentose and glucuronate interconversions|beta-Alanine metabolism|Histidine metabolism|Pyruvate metabolism|Arginine and proline metabolism|Limonene and pinene degradation|Valine, leucine and isoleucine degradation|Chloroalkane and chloroalkene degradation|Ascorbate and aldarate metabolism|Glycolysis / Gluconeog…
gene1199	9.1e-273	489/498(98.19)	prt:AUC31_04370	K05020	opuD, betL	glycine betaine transporter	--	--
gene1202	6.8e-78	150/152(98.68)	prt:AUC31_04355	K17763	rsbR	rsbT co-antagonist protein RsbR	--	--
gene1204	0	778/794(97.98)	prt:AUC31_04345	K07516	fadN	3-hydroxyacyl-CoA dehydrogenase	ko00650|ko01212|ko00362|ko00071|ko01200	Butanoate metabolism|Fatty acid metabolism|Benzoate degradation|Fatty acid degradation|Carbon metabolism
gene1209	1.1e-59	111/117(94.87)	prt:AUC31_04330	K00537	ARSC1, arsC	arsenate reductase	--	--
gene1210	7.2e-65	126/126(100.00)	prt:AUC31_04325	K02437	gcvH, GCSH	glycine cleavage system H protein	ko00260|ko00630	Glycine, serine and threonine metabolism|Glyoxylate and dicarboxylate metabolism
gene1211	4.6e-55	112/113(99.12)	prt:AUC31_04320	K07476	yusF	toprim domain protein	--	--
gene1213	9.9e-186	337/341(98.83)	prt:AUC31_04310	K02071	metN	D-methionine transport system ATP-binding protein	ko02010	ABC transporters
gene1214	9.9e-102	198/222(89.19)	pln:Plano_0933	K02072	metI	D-methionine transport system permease protein	ko02010	ABC transporters
gene1215	2.5e-118	215/276(77.90)	prt:AUC31_04300	K02073	metQ	D-methionine transport system substrate-binding protein	ko02010	ABC transporters
gene1218	2.3e-142	259/259(100.00)	prt:AUC31_04285	K09013	sufC	Fe-S cluster assembly ATP-binding protein	--	--
gene1219	7.3e-242	430/434(99.08)	prt:AUC31_04280	K09015	sufD	Fe-S cluster assembly protein SufD	--	--
gene1220	1.2e-233	402/408(98.53)	prt:AUC31_04275	K11717	sufS	cysteine desulfurase / selenocysteine lyase	ko00450	Selenocompound metabolism
gene1221	2.5e-77	146/146(100.00)	prt:AUC31_04270	K04488	iscU, nifU	nitrogen fixation protein NifU and related proteins	--	--
gene1222	1.3e-268	465/465(100.00)	prt:AUC31_04265	K09014	sufB	Fe-S cluster assembly protein SufB	--	--
gene1226	4.2e-134	259/276(93.84)	prt:AUC31_04245	K07090	K07090	uncharacterized protein	--	--
gene1229	8.8e-287	504/514(98.05)	prt:AUC31_04230	K03308	TC.NSS	neurotransmitter:Na+ symporter, NSS family	--	--
gene1235	3.2e-203	353/355(99.44)	prt:AUC31_04205	K03885	ndh	NADH dehydrogenase	ko00190	Oxidative phosphorylation
gene1238	1.7e-63	120/120(100.00)	prt:AUC31_04190	K13628	iscA, ISCA1	iron-sulfur cluster assembly protein	--	--
gene1239	2.4e-231	400/404(99.01)	prt:AUC31_04185	K03885	ndh	NADH dehydrogenase	ko00190	Oxidative phosphorylation
gene1243	1.3e-76	156/157(99.36)	prt:AUC31_04165	K09775	K09775	uncharacterized protein	--	--
gene1244	2.8e-266	471/497(94.77)	prt:AUC31_04160	K01255	CARP, pepA	leucyl aminopeptidase	ko00480	Glutathione metabolism
gene1245	1.7e-51	108/109(99.08)	prt:AUC31_04155	K05571	mnhG, mrpG	multicomponent Na+:H+ antiporter subunit G	--	--
gene1246	1.1e-35	87/92(94.57)	prt:AUC31_04150	K05570	mnhF, mrpF	multicomponent Na+:H+ antiporter subunit F	--	--
gene1247	2.8e-74	154/159(96.86)	prt:AUC31_04145	K05569	mnhE, mrpE	multicomponent Na+:H+ antiporter subunit E	--	--
gene1248	5.7e-259	489/493(99.19)	prt:AUC31_04140	K05568	mnhD, mrpD	multicomponent Na+:H+ antiporter subunit D	--	--
gene1249	1.2e-50	113/115(98.26)	prt:AUC31_04135	K05567	mnhC, mrpC	multicomponent Na+:H+ antiporter subunit C	--	--
gene1250	1.1e-66	138/140(98.57)	prt:AUC31_04130	K05566	mnhB, mrpB	multicomponent Na+:H+ antiporter subunit B	--	--
gene1251	0	794/804(98.76)	prt:AUC31_04125	K05565	mnhA, mrpA	multicomponent Na+:H+ antiporter subunit A	--	--
gene1253	4.1e-116	211/223(94.62)	prt:AUC31_04115	K03768	PPIB, ppiB	peptidyl-prolyl cis-trans isomerase B (cyclophilin B)	--	--
gene1254	1e-218	364/389(93.57)	prt:AUC31_04110	K14155	patB, malY	cystathione beta-lyase	ko01230|ko00270|ko00450	Biosynthesis of amino acids|Cysteine and methionine metabolism|Selenocompound metabolism
gene1257	2.2e-238	441/445(99.10)	prt:AUC31_04095	K03308	TC.NSS	neurotransmitter:Na+ symporter, NSS family	--	--
gene1259	3.1e-60	122/124(98.39)	prt:AUC31_04085	K07570	GSP13	general stress protein 13	--	--
gene1260	2.2e-238	420/436(96.33)	prt:AUC31_04080	K06714	rocR	arginine utilization regulatory protein	--	--
gene1261	3.6e-296	511/514(99.42)	prt:AUC31_04075	K00294	E1.2.1.88	1-pyrroline-5-carboxylate dehydrogenase	ko00250|ko00330	Alanine, aspartate and glutamate metabolism|Arginine and proline metabolism
gene1262	2.7e-235	394/397(99.24)	prt:AUC31_04070	K00819	rocD, OAT	ornithine--oxo-acid transaminase	ko00330	Arginine and proline metabolism
gene1263	3.6e-238	413/414(99.76)	prt:AUC31_04065	K00260	gudB, rocG	glutamate dehydrogenase	ko00910|ko00250|ko00220|ko00430	Nitrogen metabolism|Alanine, aspartate and glutamate metabolism|Arginine biosynthesis|Taurine and hypotaurine metabolism
gene1264	4.4e-222	377/387(97.42)	prt:AUC31_04060	K19955	adh2	alcohol dehydrogenase	--	--
gene1266	1.3e-110	218/243(89.71)	prt:AUC31_04050	K07507	mgtC	putative Mg2+ transporter-C (MgtC) family protein	--	--
gene1272	4.6e-150	285/304(93.75)	prt:AUC31_03920	K02548	menA	1,4-dihydroxy-2-naphthoate octaprenyltransferase	ko00130	Ubiquinone and other terpenoid-quinone biosynthesis
gene1273	5.9e-258	447/463(96.54)	prt:AUC31_03915	K02552	menF	menaquinone-specific isochorismate synthase	ko01053|ko00130	Biosynthesis of siderophore group nonribosomal peptides|Ubiquinone and other terpenoid-quinone biosynthesis
gene1274	0	529/565(93.63)	prt:AUC31_03910	K02551	menD	2-succinyl-5-enolpyruvyl-6-hydroxy-3-cyclohexene-1-carboxylate synthase	ko00130	Ubiquinone and other terpenoid-quinone biosynthesis
gene1275	2.7e-141	248/273(90.84)	prt:AUC31_03905	K08680	menH	2-succinyl-6-hydroxy-2,4-cyclohexadiene-1-carboxylate synthase	ko00130	Ubiquinone and other terpenoid-quinone biosynthesis
gene1276	2.9e-156	273/273(100.00)	prt:AUC31_03900	K01661	menB	naphthoate synthase	ko00130	Ubiquinone and other terpenoid-quinone biosynthesis
gene1277	5.7e-256	442/476(92.86)	prt:AUC31_03895	K01911	menE	O-succinylbenzoic acid---CoA ligase	ko00130	Ubiquinone and other terpenoid-quinone biosynthesis
gene1278	1.1e-179	312/353(88.39)	prt:AUC31_03890	K02549	menC	O-succinylbenzoate synthase	ko00130	Ubiquinone and other terpenoid-quinone biosynthesis
gene1279	2.9e-153	326/342(95.32)	prt:AUC31_03885	K09815	znuA	zinc transport system substrate-binding protein	ko02010	ABC transporters
gene1280	1.7e-40	76/76(100.00)	prt:AUC31_03880	K08998	K08998	uncharacterized protein	--	--
gene1281	4.5e-74	144/148(97.30)	prt:AUC31_03875	K04047	dps	starvation-inducible DNA-binding protein	--	--
gene1282	3.2e-72	131/150(87.33)	prt:AUC31_03870	K03574	mutT, NUDT15, MTH2	8-oxo-dGTP diphosphatase	--	--
gene1284	6.2e-304	519/529(98.11)	prt:AUC31_03860	K01610	E4.1.1.49, pckA	phosphoenolpyruvate carboxykinase (ATP)	ko00710|ko00020|ko01200|ko00620|ko00010	Carbon fixation in photosynthetic organisms|Citrate cycle (TCA cycle)|Carbon metabolism|Pyruvate metabolism|Glycolysis / Gluconeogenesis
gene1285	1.2e-214	396/398(99.50)	prt:AUC31_03855	K00789	metK	S-adenosylmethionine synthetase	ko01230|ko00270	Biosynthesis of amino acids|Cysteine and methionine metabolism
gene1287	5.4e-139	243/266(91.35)	prt:AUC31_03845	K01048	pldB	lysophospholipase	ko00564	Glycerophospholipid metabolism
gene1289	1.6e-270	481/532(90.41)	prt:AUC31_03835	K00158	E1.2.3.3, poxL	pyruvate oxidase	ko00620	Pyruvate metabolism
gene1292	2.3e-184	310/317(97.79)	prt:AUC31_03815	K07139	K07139	uncharacterized protein	--	--
gene1293	4.7e-123	225/228(98.68)	prt:AUC31_03810	K01028	E2.8.3.5A, scoA	3-oxoacid CoA-transferase subunit A	ko00280|ko00072|ko00650	Valine, leucine and isoleucine degradation|Synthesis and degradation of ketone bodies|Butanoate metabolism
gene1294	1.1e-113	212/217(97.70)	prt:AUC31_03805	K01029	E2.8.3.5B, scoB	3-oxoacid CoA-transferase subunit B	ko00280|ko00072|ko00650	Valine, leucine and isoleucine degradation|Synthesis and degradation of ketone bodies|Butanoate metabolism
gene1295	0	788/803(98.13)	prt:AUC31_03800	K01869	LARS, leuS	leucyl-tRNA synthetase	ko00970	Aminoacyl-tRNA biosynthesis
gene1297	3e-240	420/428(98.13)	prt:AUC31_03795	K07007	K07007	uncharacterized protein	--	--
gene1299	7.5e-124	227/237(95.78)	prt:AUC31_03785	K06183	rsuA	16S rRNA pseudouridine516 synthase	--	--
gene1302	6.9e-243	411/455(90.33)	prt:AUC31_03775	K01439	dapE	succinyl-diaminopimelate desuccinylase	ko01230|ko00300	Biosynthesis of amino acids|Lysine biosynthesis
gene1303	2.5e-150	266/282(94.33)	prt:AUC31_03770	K00824	dat	D-alanine transaminase	ko00310|ko00330|ko00472|ko00473|ko00360	Lysine degradation|Arginine and proline metabolism|D-Arginine and D-ornithine metabolism|D-Alanine metabolism|Phenylalanine metabolism
gene1304	1.2e-86	154/178(86.52)	prt:AUC31_03765	K01975	ligT	RNA 2',3'-cyclic 3'-phosphodiesterase	--	--
gene1306	2.2e-122	212/215(98.60)	prt:AUC31_03755	K03439	trmB, METTL1	tRNA (guanine-N7-)-methyltransferase	--	--
gene1314	2.1e-106	197/202(97.52)	prt:AUC31_03715	K06878	K06878	tRNA-binding protein	--	--
gene1315	1.7e-261	550/904(60.84)	pku:AUO94_10775	K03466	ftsK, spoIIIE	DNA segregation ATPase FtsK/SpoIIIE, S-DNA-T family	--	--
gene1316	1.6e-249	424/437(97.03)	prt:AUC31_03705	K01924	murC	UDP-N-acetylmuramate--alanine ligase	ko00471|ko00550	D-Glutamine and D-glutamate metabolism|Peptidoglycan biosynthesis
gene1320	4.5e-197	359/361(99.45)	prt:AUC31_03685	K13853	aroG, aroA	3-deoxy-7-phosphoheptulonate synthase / chorismate mutase	ko01230|ko00400	Biosynthesis of amino acids|Phenylalanine, tyrosine and tryptophan biosynthesis
gene1321	1.6e-172	320/332(96.39)	prt:AUC31_03680	K02529	lacI, galR	LacI family transcriptional regulator	--	--
gene1322	1.2e-230	381/384(99.22)	prt:AUC31_03675	K04768	acuC	acetoin utilization protein AcuC	--	--
gene1323	3e-116	212/212(100.00)	prt:AUC31_03670	K04767	acuB	acetoin utilization protein AcuB	--	--
gene1324	2.9e-119	207/210(98.57)	prt:AUC31_03665	K04766	acuA	acetoin utilization protein AcuA	--	--
gene1325	0	567/573(98.95)	prt:AUC31_03660	K01895	ACSS, acs	acetyl-CoA synthetase	ko00680|ko01200|ko00620|ko00720|ko00640|ko00010	Methane metabolism|Carbon metabolism|Pyruvate metabolism|Carbon fixation pathways in prokaryotes|Propanoate metabolism|Glycolysis / Gluconeogenesis
gene1326	0	820/878(93.39)	prt:AUC31_03655	K03693	pbp	penicillin-binding protein 1B	ko00550	Peptidoglycan biosynthesis
gene1328	4.3e-231	406/421(96.44)	prt:AUC31_03650	K01866	YARS, tyrS	tyrosyl-tRNA synthetase	ko00970	Aminoacyl-tRNA biosynthesis
gene1330	7.4e-144	245/270(90.74)	prt:AUC31_03640	K02016	ABC.FEV.S	iron complex transport system substrate-binding protein	ko02010	ABC transporters
gene1331	9.2e-107	197/200(98.50)	prt:AUC31_03635	K02986	RP-S4, rpsD	small subunit ribosomal protein S4	ko03010	Ribosome
gene1332	8e-219	387/401(96.51)	prt:AUC31_03630	K01761	E4.4.1.11	methionine-gamma-lyase	ko00270|ko00450	Cysteine and methionine metabolism|Selenocompound metabolism
gene1336	1e-145	242/266(90.98)	prt:AUC31_03620	K04486	E3.1.3.15B	histidinol-phosphatase (PHP family)	ko01230|ko00340	Biosynthesis of amino acids|Histidine metabolism
gene1337	3.8e-299	553/564(98.05)	prt:AUC31_03615	K06286	ezrA	septation ring formation regulator	--	--
gene1338	6.9e-193	345/370(93.24)	prt:AUC31_03610	K04487	iscS, NFS1	cysteine desulfurase	ko00730|ko04122	Thiamine metabolism|Sulfur relay system
gene1339	4.5e-222	396/400(99.00)	prt:AUC31_03605	K03151	thiI	tRNA uracil 4-sulfurtransferase	ko00730|ko04122	Thiamine metabolism|Sulfur relay system
gene1340	1.2e-299	507/524(96.76)	prt:AUC31_03600	K01895	ACSS, acs	acetyl-CoA synthetase	ko00680|ko01200|ko00620|ko00720|ko00640|ko00010	Methane metabolism|Carbon metabolism|Pyruvate metabolism|Carbon fixation pathways in prokaryotes|Propanoate metabolism|Glycolysis / Gluconeogenesis
gene1341	2.4e-165	304/310(98.06)	prt:AUC31_03595	K05786	rarD	chloramphenicol-sensitive protein RarD	--	--
gene1342	4e-179	328/336(97.62)	prt:AUC31_03590	K04773	sppA	protease IV	--	--
gene1344	1e-87	163/168(97.02)	prt:AUC31_03580	K11065	tpx	thiol peroxidase, atypical 2-Cys peroxiredoxin	--	--
gene1345	1.2e-166	299/307(97.39)	prt:AUC31_03575	K00571	E2.1.1.72	site-specific DNA-methyltransferase (adenine-specific)	--	--
gene1347	3.2e-53	101/107(94.39)	prt:AUC31_03565	K06193	phnA	protein PhnA	--	--
gene1348	8.5e-128	221/235(94.04)	prt:AUC31_03560	K10026	queE	7-carboxy-7-deazaguanine synthase	ko00790	Folate biosynthesis
gene1349	1.2e-73	132/139(94.96)	prt:AUC31_03555	K01737	queD, ptpS, PTS	6-pyruvoyltetrahydropterin/6-carboxytetrahydropterin synthase	ko00790	Folate biosynthesis
gene1350	1.2e-120	211/220(95.91)	prt:AUC31_03550	K06920	queC	7-cyano-7-deazaguanine synthase	ko00790	Folate biosynthesis
gene1353	7e-201	367/371(98.92)	prt:AUC31_03535	K00259	ald	alanine dehydrogenase	ko00250|ko00430	Alanine, aspartate and glutamate metabolism|Taurine and hypotaurine metabolism
gene1357	8.7e-177	303/313(96.81)	prt:AUC31_03510	K06881	nrnA	bifunctional oligoribonuclease and PAP phosphatase NrnA	ko00920	Sulfur metabolism
gene1358	0	969/1017(95.28)	prt:AUC31_03505	K02337	DPO3A1, dnaE	DNA polymerase III subunit alpha	ko00230|ko00240|ko03440|ko03030|ko03430	Purine metabolism|Pyrimidine metabolism|Homologous recombination|DNA replication|Mismatch repair
gene1360	5.7e-158	287/290(98.97)	prt:AUC31_03495	K01963	accD	acetyl-CoA carboxylase carboxyl transferase subunit beta	ko01200|ko00061|ko00620|ko00253|ko00720|ko00640|ko01212	Carbon metabolism|Fatty acid biosynthesis|Pyruvate metabolism|Tetracycline biosynthesis|Carbon fixation pathways in prokaryotes|Propanoate metabolism|Fatty acid metabolism
gene1361	2.2e-174	314/321(97.82)	prt:AUC31_03490	K01962	accA	acetyl-CoA carboxylase carboxyl transferase subunit alpha	ko01200|ko00061|ko00620|ko00253|ko00720|ko00640|ko01212	Carbon metabolism|Fatty acid biosynthesis|Pyruvate metabolism|Tetracycline biosynthesis|Carbon fixation pathways in prokaryotes|Propanoate metabolism|Fatty acid metabolism
gene1362	4.3e-175	311/319(97.49)	prt:AUC31_03485	K00850	pfkA, PFK	6-phosphofructokinase 1	ko00680|ko03018|ko00052|ko01200|ko04152|ko01230|ko00030|ko00051|ko00010	Methane metabolism|RNA degradation|Galactose metabolism|Carbon metabolism|AMPK signaling pathway|Biosynthesis of amino acids|Pentose phosphate pathway|Fructose and mannose metabolism|Glycolysis / Gluconeogenesis
gene1363	0	579/585(98.97)	prt:AUC31_03480	K00873	PK, pyk	pyruvate kinase	ko01200|ko00620|ko00230|ko01230|ko00010	Carbon metabolism|Pyruvate metabolism|Purine metabolism|Biosynthesis of amino acids|Glycolysis / Gluconeogenesis
gene1364	2.9e-61	124/128(96.88)	prt:AUC31_03475	K07113	fxsA	UPF0716 protein FxsA	--	--
gene1365	3.8e-207	369/371(99.46)	prt:AUC31_03470	K01647	CS, gltA	citrate synthase	ko01230|ko00020|ko00630|ko01210|ko01200	Biosynthesis of amino acids|Citrate cycle (TCA cycle)|Glyoxylate and dicarboxylate metabolism|2-Oxocarboxylic acid metabolism|Carbon metabolism
gene1366	6.2e-238	414/422(98.10)	prt:AUC31_03465	K00031	IDH1, IDH2, icd	isocitrate dehydrogenase	ko01200|ko04146|ko00020|ko00720|ko01210|ko01230|ko00480	Carbon metabolism|Peroxisome|Citrate cycle (TCA cycle)|Carbon fixation pathways in prokaryotes|2-Oxocarboxylic acid metabolism|Biosynthesis of amino acids|Glutathione metabolism
gene1367	4.2e-167	309/312(99.04)	prt:AUC31_03460	K00024	mdh	malate dehydrogenase	ko00710|ko01200|ko00680|ko00720|ko00630|ko00620|ko00020|ko00270	Carbon fixation in photosynthetic organisms|Carbon metabolism|Methane metabolism|Carbon fixation pathways in prokaryotes|Glyoxylate and dicarboxylate metabolism|Pyruvate metabolism|Citrate cycle (TCA cycle)|Cysteine and methionine metabolism
gene1369	1.4e-127	230/235(97.87)	prt:AUC31_03450	K07658	phoB1, phoP	two-component system, OmpR family, alkaline phosphatase synthesis response regulator PhoP	ko02020	Two-component system
gene1370	3.6e-247	458/466(98.28)	prt:AUC31_03445	K07636	phoR	two-component system, OmpR family, phosphate regulon sensor histidine kinase PhoR	ko02020	Two-component system
gene1371	9.2e-231	397/406(97.78)	prt:AUC31_03440	K17810	asl	D-aspartate ligase	--	--
gene1372	3.2e-162	302/309(97.73)	prt:AUC31_03435	K04088	hflK	membrane protease subunit HflK	--	--
gene1373	9.6e-138	312/326(95.71)	prt:AUC31_03430	K04087	hflC	membrane protease subunit HflC	--	--
gene1374	0	856/872(98.17)	prt:AUC31_03425	K02335	DPO1, polA	DNA polymerase I	ko03030|ko03440|ko03420|ko00230|ko00240|ko03410	DNA replication|Homologous recombination|Nucleotide excision repair|Purine metabolism|Pyrimidine metabolism|Base excision repair
gene1375	7.4e-158	285/289(98.62)	prt:AUC31_03420	K10563	mutM, fpg	formamidopyrimidine-DNA glycosylase	ko03410	Base excision repair
gene1376	3.4e-93	181/198(91.41)	prt:AUC31_03415	K00859	coaE	dephospho-CoA kinase	ko00770	Pantothenate and CoA biosynthesis
gene1377	8.3e-185	330/339(97.35)	prt:AUC31_03410	K00134	GAPDH, gapA	glyceraldehyde 3-phosphate dehydrogenase	ko00710|ko04066|ko01200|ko01230|ko00010	Carbon fixation in photosynthetic organisms|HIF-1 signaling pathway|Carbon metabolism|Biosynthesis of amino acids|Glycolysis / Gluconeogenesis
gene1378	1.3e-66	126/127(99.21)	prt:AUC31_03405	K01611	speD, AMD1	S-adenosylmethionine decarboxylase	ko00330|ko00270	Arginine and proline metabolism|Cysteine and methionine metabolism
gene1379	8.6e-84	157/158(99.37)	prt:AUC31_03400	K07738	nrdR	transcriptional repressor NrdR	--	--
gene1380	6e-247	434/456(95.18)	prt:AUC31_03395	K03346	dnaB	replication initiation and membrane attachment protein	--	--
gene1381	1e-176	309/312(99.04)	prt:AUC31_03390	K11144	dnaI	primosomal protein DnaI	--	--
gene1382	0	637/641(99.38)	prt:AUC31_03385	K01868	TARS, thrS	threonyl-tRNA synthetase	ko00970	Aminoacyl-tRNA biosynthesis
gene1383	6.7e-63	125/125(100.00)	prt:AUC31_03380	K02520	infC, MTIF3	translation initiation factor IF-3	--	--
gene1384	1.3e-25	64/66(96.97)	prt:AUC31_03375	K02916	RP-L35, MRPL35, rpmI	large subunit ribosomal protein L35	ko03010	Ribosome
gene1385	8e-58	119/119(100.00)	prt:AUC31_03370	K02887	RP-L20, MRPL20, rplT	large subunit ribosomal protein L20	ko03010	Ribosome
gene1391	2.8e-28	66/66(100.00)	prt:AUC31_03345	K07729	K07729	putative transcriptional regulator	--	--
gene1394	8e-138	248/257(96.50)	prt:AUC31_03330	K03437	spoU	RNA methyltransferase, TrmH family	--	--
gene1395	9.7e-197	341/345(98.84)	prt:AUC31_03325	K01889	FARSA, pheS	phenylalanyl-tRNA synthetase alpha chain	ko00970	Aminoacyl-tRNA biosynthesis
gene1396	0	782/799(97.87)	prt:AUC31_03320	K01890	FARSB, pheT	phenylalanyl-tRNA synthetase beta chain	ko00970	Aminoacyl-tRNA biosynthesis
gene1398	1.1e-164	301/310(97.10)	prt:AUC31_03315	K03471	rnhC	ribonuclease HIII	ko03030	DNA replication
gene1399	1.8e-39	85/86(98.84)	prt:AUC31_03310	K09888	zapA	cell division protein ZapA	--	--
gene1401	0	553/567(97.53)	prt:AUC31_03300	K02347	dpx	DNA polymerase (family X)	--	--
gene1402	0	771/786(98.09)	prt:AUC31_03295	K07456	mutS2	DNA mismatch repair protein MutS2	ko03430	Mismatch repair
gene1403	4.7e-70	136/137(99.27)	prt:AUC31_03290	K08989	K08989	putative membrane protein	--	--
gene1404	0	557/563(98.93)	prt:AUC31_03285	K01897	ACSL, fadD	long-chain acyl-CoA synthetase	ko00071|ko00061|ko04146|ko02024|ko01212	Fatty acid degradation|Fatty acid biosynthesis|Peroxisome|Quorum sensing|Fatty acid metabolism
gene1405	9.3e-102	194/194(100.00)	prt:AUC31_03280	K13770	ysiA, fadR	TetR/AcrR family transcriptional regulator, fatty acid metabolism regulator protein	--	--
gene1406	1e-134	252/257(98.05)	prt:AUC31_03275	K13767	fadB	enoyl-CoA hydratase	ko01212|ko00362|ko00071	Fatty acid metabolism|Benzoate degradation|Fatty acid degradation
gene1407	2.1e-127	241/257(93.77)	pku:AUO94_10300	K03521	fixA, etfB	electron transfer flavoprotein beta subunit	--	--
gene1408	2.8e-174	320/322(99.38)	prt:AUC31_03265	K03522	fixB, etfA	electron transfer flavoprotein alpha subunit	--	--
gene1410	8.9e-53	104/104(100.00)	prt:AUC31_03260	K03671	trxA	thioredoxin 1	--	--
gene1411	0	589/597(98.66)	prt:AUC31_03255	K03703	uvrC	excinuclease ABC subunit C	ko03420	Nucleotide excision repair
gene1412	6.9e-218	399/408(97.79)	prt:AUC31_03250	K00928	lysC	aspartate kinase	ko00260|ko00261|ko00300|ko01230|ko00270|ko01210	Glycine, serine and threonine metabolism|Monobactam biosynthesis|Lysine biosynthesis|Biosynthesis of amino acids|Cysteine and methionine metabolism|2-Oxocarboxylic acid metabolism
gene1413	4.2e-105	195/203(96.06)	prt:AUC31_03245	K00241	sdhC, frdC	succinate dehydrogenase / fumarate reductase, cytochrome b subunit	ko00190|ko00020|ko01200|ko00650|ko00720	Oxidative phosphorylation|Citrate cycle (TCA cycle)|Carbon metabolism|Butanoate metabolism|Carbon fixation pathways in prokaryotes
gene1414	0	579/582(99.48)	prt:AUC31_03240	K00239	sdhA, frdA	succinate dehydrogenase / fumarate reductase, flavoprotein subunit	ko01200|ko00190|ko00020|ko00650|ko00720	Carbon metabolism|Oxidative phosphorylation|Citrate cycle (TCA cycle)|Butanoate metabolism|Carbon fixation pathways in prokaryotes
gene1415	2.1e-148	253/256(98.83)	prt:AUC31_03235	K00240	sdhB, frdB	succinate dehydrogenase / fumarate reductase, iron-sulfur subunit	ko00190|ko00020|ko01200|ko00650|ko00720	Oxidative phosphorylation|Citrate cycle (TCA cycle)|Carbon metabolism|Butanoate metabolism|Carbon fixation pathways in prokaryotes
gene1416	2.2e-79	144/155(92.90)	prt:AUC31_03230	K07107	ybgC	acyl-CoA thioester hydrolase	--	--
gene1418	5.1e-145	261/267(97.75)	prt:AUC31_03220	K01776	murI	glutamate racemase	ko00471	D-Glutamine and D-glutamate metabolism
gene1419	2.1e-132	247/249(99.20)	prt:AUC31_03215	K00989	rph	ribonuclease PH	--	--
gene1420	1.5e-104	194/198(97.98)	prt:AUC31_03210	K02428	rdgB	XTP/dITP diphosphohydrolase	ko00230	Purine metabolism
gene1422	4.2e-95	174/305(57.05)	pln:Plano_0692	K06998	phzF	trans-2,3-dihydro-3-hydroxyanthranilate isomerase	ko02024	Quorum sensing
gene1424	3.2e-69	132/144(91.67)	prt:AUC31_03195	K07397	yhfA	putative redox protein	--	--
gene1426	6.4e-230	428/433(98.85)	prt:AUC31_03185	K03545	tig	trigger factor	--	--
gene1427	1.5e-236	421/423(99.53)	prt:AUC31_03180	K03544	clpX, CLPX	ATP-dependent Clp protease ATP-binding subunit ClpX	ko04112	Cell cycle - Caulobacter
gene1428	0	766/775(98.84)	prt:AUC31_03175	K01338	lon	ATP-dependent Lon protease	ko04112	Cell cycle - Caulobacter
gene1429	2.6e-106	191/193(98.96)	prt:AUC31_03170	K03978	engB	GTP-binding protein	--	--
gene1430	4.2e-248	456/460(99.13)	prt:AUC31_03165	K02492	hemA	glutamyl-tRNA reductase	ko00860	Porphyrin and chlorophyll metabolism
gene1431	3.2e-142	274/276(99.28)	prt:AUC31_03160	K02497	hemX	HemX protein	--	--
gene1432	9e-170	306/309(99.03)	prt:AUC31_03155	K01749	hemC, HMBS	hydroxymethylbilane synthase	ko00860	Porphyrin and chlorophyll metabolism
gene1433	3.2e-116	209/228(91.67)	prt:AUC31_03150	K01719	hemD, UROS	uroporphyrinogen-III synthase	ko00860	Porphyrin and chlorophyll metabolism
gene1434	4e-184	322/326(98.77)	prt:AUC31_03145	K01698	hemB, ALAD	porphobilinogen synthase	ko00860	Porphyrin and chlorophyll metabolism
gene1435	3.1e-245	423/428(98.83)	prt:AUC31_03140	K01845	hemL	glutamate-1-semialdehyde 2,1-aminomutase	ko00860	Porphyrin and chlorophyll metabolism
gene1436	9.4e-171	327/349(93.70)	prt:AUC31_03135	K07120	K07120	uncharacterized protein	--	--
gene1437	0	869/877(99.09)	prt:AUC31_03130	K01873	VARS, valS	valyl-tRNA synthetase	ko00970	Aminoacyl-tRNA biosynthesis
gene1439	3.2e-153	274/287(95.47)	prt:AUC31_03120	K05844	rimK	ribosomal protein S6--L-glutamate ligase	--	--
gene1440	9.8e-177	319/396(80.56)	prt:AUC31_03115	K11754	folC	dihydrofolate synthase / folylpolyglutamate synthase	ko00790	Folate biosynthesis
gene1447	6.2e-262	493/552(89.31)	pln:Plano_1190	K02652	pilB	type IV pilus assembly protein PilB	--	--
gene1448	6.1e-175	314/345(91.01)	pln:Plano_1191	K02669	pilT	twitching motility protein PilT	--	--
gene1449	1.2e-193	359/403(89.08)	pln:Plano_1192	K02653	pilC	type IV pilus assembly protein PilC	--	--
gene1451	1e-149	254/312(81.41)	pln:Plano_1194	K02662	pilM	type IV pilus assembly protein PilM	--	--
gene1453	1.7e-62	141/252(55.95)	pln:Plano_1196	K02664	pilO	type IV pilus assembly protein PilO	--	--
gene1454	2.8e-121	223/251(88.84)	prt:AUC31_03045	K02236	comC	leader peptidase (prepilin peptidase) / N-methyltransferase	--	--
gene1455	2.2e-269	501/508(98.62)	prt:AUC31_03040	K12942	abgT	aminobenzoyl-glutamate transport protein	--	--
gene1456	9e-102	183/203(90.15)	prt:AUC31_03035	K06287	maf	septum formation protein	--	--
gene1457	3.6e-123	228/230(99.13)	prt:AUC31_03030	K03630	radC	DNA repair protein RadC	--	--
gene1458	2.5e-179	326/342(95.32)	prt:AUC31_03025	K03569	mreB	rod shape-determining protein MreB and related proteins	--	--
gene1459	7.1e-156	293/295(99.32)	prt:AUC31_03020	K03570	mreC	rod shape-determining protein MreC	--	--
gene1460	3e-69	175/176(99.43)	prt:AUC31_03015	K03571	mreD	rod shape-determining protein MreD	--	--
gene1461	4.3e-108	227/229(99.13)	prt:AUC31_03010	K03610	minC	septum site-determining protein MinC	--	--
gene1462	1.5e-144	266/267(99.63)	prt:AUC31_03005	K03609	minD	septum site-determining protein MinD	--	--
gene1463	5.3e-50	102/102(100.00)	prt:AUC31_03000	K02888	RP-L21, MRPL21, rplU	large subunit ribosomal protein L21	ko03010	Ribosome
gene1464	1.3e-51	104/109(95.41)	prt:AUC31_02995	K07584	ysxB	uncharacterized protein	--	--
gene1465	5.2e-47	95/96(98.96)	prt:AUC31_02990	K02899	RP-L27, MRPL27, rpmA	large subunit ribosomal protein L27	ko03010	Ribosome
gene1466	8.1e-88	161/170(94.71)	prt:AUC31_02985	K06375	spo0B	stage 0 sporulation protein B (sporulation initiation phosphotransferase)	ko02020|ko02024	Two-component system|Quorum sensing
gene1467	1.2e-241	425/429(99.07)	prt:AUC31_02980	K03979	obgE, cgtA	GTPase	--	--
gene1468	5.9e-74	150/150(100.00)	prt:AUC31_02975	K06209	pheB	chorismate mutase	ko01230|ko00400	Biosynthesis of amino acids|Phenylalanine, tyrosine and tryptophan biosynthesis
gene1469	1.9e-161	284/286(99.30)	prt:AUC31_02970	K04518	pheA2	prephenate dehydratase	ko01230|ko00400	Biosynthesis of amino acids|Phenylalanine, tyrosine and tryptophan biosynthesis
gene1470	8.7e-93	174/177(98.31)	prt:AUC31_02965	K07105	K07105	uncharacterized protein	--	--
gene1471	4.8e-108	198/198(100.00)	prt:AUC31_02960	K03550	ruvA	holliday junction DNA helicase RuvA	ko03440	Homologous recombination
gene1472	4.8e-185	332/332(100.00)	prt:AUC31_02955	K03551	ruvB	holliday junction DNA helicase RuvB	ko03440	Homologous recombination
gene1473	1.7e-196	341/350(97.43)	prt:AUC31_02950	K07568	queA	S-adenosylmethionine:tRNA ribosyltransferase-isomerase	--	--
gene1474	8.9e-228	379/380(99.74)	prt:AUC31_02945	K00773	tgt, QTRT1	queuine tRNA-ribosyltransferase	--	--
gene1475	1.1e-37	85/85(100.00)	prt:AUC31_02940	K03210	yajC	preprotein translocase subunit YajC	ko02024|ko03070|ko03060	Quorum sensing|Bacterial secretion system|Protein export
gene1477	0	724/759(95.39)	prt:AUC31_02930	K12257	secDF	SecD/SecF fusion protein	ko02024|ko03070|ko03060	Quorum sensing|Bacterial secretion system|Protein export
gene1479	0	761/780(97.56)	prt:AUC31_02920	K07462	recJ	single-stranded-DNA-specific exonuclease	ko03430|ko03440|ko03410	Mismatch repair|Homologous recombination|Base excision repair
gene1480	1.1e-92	170/170(100.00)	prt:AUC31_02915	K00759	APRT, apt	adenine phosphoribosyltransferase	ko00230	Purine metabolism
gene1482	0	725/730(99.32)	prt:AUC31_02905	K00951	relA	GTP pyrophosphokinase	ko00230	Purine metabolism
gene1483	3.1e-75	145/150(96.67)	prt:AUC31_02900	K07560	dtd, DTD1	D-tyrosyl-tRNA(Tyr) deacylase	--	--
gene1484	2e-16	44/44(100.00)	prt:AUC31_02900	K07560	dtd, DTD1	D-tyrosyl-tRNA(Tyr) deacylase	--	--
gene1486	3.4e-236	417/427(97.66)	prt:AUC31_02890	K01892	HARS, hisS	histidyl-tRNA synthetase	ko00970	Aminoacyl-tRNA biosynthesis
gene1487	0	577/594(97.14)	prt:AUC31_02885	K01876	DARS, aspS	aspartyl-tRNA synthetase	ko00970	Aminoacyl-tRNA biosynthesis
gene1489	8.2e-238	420/427(98.36)	prt:AUC31_02875	K07478	ycaJ	putative ATPase	--	--
gene1490	6e-73	138/138(100.00)	prt:AUC31_02870	K17472	cymR	Rrf2 family transcriptional regulator, cysteine metabolism repressor	--	--
gene1491	1.2e-184	345/377(91.51)	prt:AUC31_02865	K04487	iscS, NFS1	cysteine desulfurase	ko00730|ko04122	Thiamine metabolism|Sulfur relay system
gene1492	6.9e-217	366/372(98.39)	prt:AUC31_02860	K00566	mnmA, trmU, TRMU	tRNA-uridine 2-sulfurtransferase	ko04122	Sulfur relay system
gene1494	0	809/812(99.63)	prt:AUC31_02850	K03581	recD	exodeoxyribonuclease V alpha subunit	ko03440	Homologous recombination
gene1495	0	863/874(98.74)	prt:AUC31_02845	K01872	AARS, alaS	alanyl-tRNA synthetase	ko00970	Aminoacyl-tRNA biosynthesis
gene1497	6.2e-70	137/138(99.28)	prt:AUC31_02835	K07447	ruvX	putative holliday junction resolvase	--	--
gene1499	5.6e-182	351/365(96.16)	prt:AUC31_02825	K07082	K07082	UPF0755 protein	--	--
gene1501	2.7e-109	207/207(100.00)	prt:AUC31_02815	K00876	udk, UCK	uridine kinase	ko00983|ko00240	Drug metabolism - other enzymes|Pyrimidine metabolism
gene1502	4.9e-79	156/158(98.73)	prt:AUC31_02810	K03624	greA	transcription elongation factor GreA	--	--
gene1504	5e-120	230/234(98.29)	prt:AUC31_02800	K01243	mtnN, mtn, pfs	adenosylhomocysteine nucleosidase	ko01230|ko00270	Biosynthesis of amino acids|Cysteine and methionine metabolism
gene1505	1.8e-90	176/179(98.32)	prt:AUC31_02795	K17103	CHO1, pssA	CDP-diacylglycerol---serine O-phosphatidyltransferase	ko00260|ko00564	Glycine, serine and threonine metabolism|Glycerophospholipid metabolism
gene1506	1.8e-131	233/257(90.66)	prt:AUC31_02790	K01613	psd, PISD	phosphatidylserine decarboxylase	ko00564	Glycerophospholipid metabolism
gene1507	1.1e-92	170/173(98.27)	prt:AUC31_02785	K07015	K07015	uncharacterized protein	--	--
gene1508	5.5e-214	363/367(98.91)	prt:AUC31_02780	K06948	yqeH	30S ribosome assembly GTPase	--	--
gene1509	9.2e-150	266/274(97.08)	prt:AUC31_02775	K00014	aroE	shikimate dehydrogenase	ko01230|ko00400	Biosynthesis of amino acids|Phenylalanine, tyrosine and tryptophan biosynthesis
gene1510	1.3e-45	94/96(97.92)	prt:AUC31_02770	K07574	yhbY	RNA-binding protein	--	--
gene1511	7.9e-98	174/180(96.67)	prt:AUC31_02765	K00969	nadD	nicotinate-nucleotide adenylyltransferase	ko00760	Nicotinate and nicotinamide metabolism
gene1513	4.2e-56	110/112(98.21)	prt:AUC31_02755	K09710	ybeB	ribosome-associated protein	--	--
gene1515	5.1e-80	158/182(86.81)	prt:AUC31_02745	K02237	comEA	competence protein ComEA	--	--
gene1516	2.9e-102	187/190(98.42)	prt:AUC31_02740	K01493	comEB	dCMP deaminase	ko00240	Pyrimidine metabolism
gene1517	0	656/728(90.11)	prt:AUC31_02735	K02238	comEC	competence protein ComEC	--	--
gene1519	2.1e-183	341/344(99.13)	prt:AUC31_02730	K02340	DPO3D1, holA	DNA polymerase III subunit delta	ko00230|ko00240|ko03440|ko03030|ko03430	Purine metabolism|Pyrimidine metabolism|Homologous recombination|DNA replication|Mismatch repair
gene1520	1.6e-20	79/82(96.34)	prt:AUC31_02725	K02968	RP-S20, rpsT	small subunit ribosomal protein S20	ko03010	Ribosome
gene1522	7.1e-209	353/379(93.14)	prt:AUC31_02715	K02495	hemN, hemZ	oxygen-independent coproporphyrinogen III oxidase	ko00860	Porphyrin and chlorophyll metabolism
gene1523	9e-187	337/343(98.25)	prt:AUC31_02710	K03705	hrcA	heat-inducible transcriptional repressor	--	--
gene1524	1.9e-67	194/201(96.52)	prt:AUC31_02705	K03687	GRPE	molecular chaperone GrpE	--	--
gene1525	0	598/609(98.19)	prt:AUC31_02700	K04043	dnaK	molecular chaperone DnaK	ko03018	RNA degradation
gene1526	1.6e-200	367/373(98.39)	prt:AUC31_02695	K03686	dnaJ	molecular chaperone DnaJ	--	--
gene1527	4.1e-170	307/313(98.08)	prt:AUC31_02690	K02687	prmA	ribosomal protein L11 methyltransferase	--	--
gene1528	4e-96	216/245(88.16)	prt:AUC31_02685	K09761	rsmE	16S rRNA (uracil1498-N3)-methyltransferase	--	--
gene1529	8.8e-243	419/443(94.58)	prt:AUC31_02680	K18707	mtaB	threonylcarbamoyladenosine tRNA methylthiotransferase MtaB	--	--
gene1530	7.3e-113	220/222(99.10)	prt:AUC31_02675	K01619	deoC, DERA	deoxyribose-phosphate aldolase	ko00030	Pentose phosphate pathway
gene1531	5.4e-21	55/65(84.62)	saun:SAKOR_01522	K02970	RP-S21, MRPS21, rpsU	small subunit ribosomal protein S21	ko03010	Ribosome
gene1532	4.2e-213	416/428(97.20)	prt:AUC31_02665	K07403	nfeD	membrane-bound serine protease (ClpP class)	--	--
gene1535	7.4e-175	317/319(99.37)	prt:AUC31_02650	K06217	phoH, phoL	phosphate starvation-inducible protein PhoH and related proteins	--	--
gene1536	0	660/709(93.09)	prt:AUC31_02645	K07037	K07037	uncharacterized protein	--	--
gene1537	5.9e-80	152/160(95.00)	prt:AUC31_02640	K07042	ybeY, yqfG	probable rRNA maturation factor	--	--
gene1538	8.7e-36	83/90(92.22)	prt:AUC31_02635	K00887	E2.7.1.66	undecaprenol kinase	ko00550	Peptidoglycan biosynthesis
gene1539	3.2e-71	136/136(100.00)	prt:AUC31_02630	K01489	cdd, CDA	cytidine deaminase	ko00983|ko00240	Drug metabolism - other enzymes|Pyrimidine metabolism
gene1540	6.8e-170	303/305(99.34)	prt:AUC31_02625	K03595	era	GTPase	--	--
gene1541	1.7e-145	259/261(99.23)	prt:AUC31_02620	K03584	recO	DNA repair protein RecO (recombination protein O)	ko03440	Homologous recombination
gene1542	1.9e-277	457/458(99.78)	prt:AUC31_02615	K01880	GARS, glyS1	glycyl-tRNA synthetase	ko00970	Aminoacyl-tRNA biosynthesis
gene1544	7.2e-147	269/269(100.00)	prt:AUC31_02605	K09773	ppsR	[pyruvate, water dikinase]-phosphate phosphotransferase / [pyruvate, water dikinase] kinase	--	--
gene1545	0	599/601(99.67)	prt:AUC31_02600	K02316	dnaG	DNA primase	ko03030	DNA replication
gene1546	3.9e-207	384/384(100.00)	prt:AUC31_02595	K03086	SIG1, rpoD	RNA polymerase primary sigma factor	--	--
gene1548	7e-47	123/130(94.62)	prt:AUC31_02585	K13300	cccA	cytochrome c550	--	--
gene1549	8e-118	222/237(93.67)	prt:AUC31_02580	K06967	trmK	tRNA (adenine22-N1)-methyltransferase	--	--
gene1553	1.8e-184	326/326(100.00)	prt:AUC31_02570	K03527	ispH, lytB	4-hydroxy-3-methylbut-2-en-1-yl diphosphate reductase	ko00900	Terpenoid backbone biosynthesis
gene1554	2e-236	423/431(98.14)	prt:AUC31_02565	K18692	cshB	ATP-dependent RNA helicase CshB	--	--
gene1555	5.4e-164	290/292(99.32)	prt:AUC31_02560	K01151	nfo	deoxyribonuclease IV	ko03410	Base excision repair
gene1556	4.4e-138	250/257(97.28)	prt:AUC31_02555	K09817	znuC	zinc transport system ATP-binding protein	ko02010	ABC transporters
gene1557	4e-140	284/284(100.00)	prt:AUC31_02550	K09816	znuB	zinc transport system permease protein	ko02010	ABC transporters
gene1558	2e-73	135/136(99.26)	prt:AUC31_02545	K02076	zurR, zur	Fur family transcriptional regulator, zinc uptake regulator	--	--
gene1559	6e-111	191/195(97.95)	prt:AUC31_02540	K05967	K05967	uncharacterized protein	--	--
gene1560	4.4e-203	375/375(100.00)	prt:AUC31_02535	K03526	gcpE, ispG	(E)-4-hydroxy-3-methylbut-2-enyl-diphosphate synthase	ko00900	Terpenoid backbone biosynthesis
gene1562	3.6e-291	535/541(98.89)	prt:AUC31_02525	K03324	yjbB	phosphate:Na+ symporter	--	--
gene1563	3.1e-36	81/88(92.05)	prt:AUC31_02520	K09793	K09793	uncharacterized protein	--	--
gene1564	1.1e-115	201/202(99.50)	prt:AUC31_02515	K04564	SOD2	superoxide dismutase, Fe-Mn family	ko04146|ko04013|ko04068	Peroxisome|MAPK signaling pathway - fly|FoxO signaling pathway
gene1566	5.3e-173	312/318(98.11)	prt:AUC31_02505	K02040	pstS	phosphate transport system substrate-binding protein	ko02020|ko02010	Two-component system|ABC transporters
gene1567	8.7e-157	305/308(99.03)	prt:AUC31_02500	K02037	pstC	phosphate transport system permease protein	ko02010	ABC transporters
gene1568	5.7e-150	292/292(100.00)	prt:AUC31_02495	K02038	pstA	phosphate transport system permease protein	ko02010	ABC transporters
gene1569	4.4e-152	272/273(99.63)	prt:AUC31_02490	K02036	pstB	phosphate transport system ATP-binding protein	ko02010	ABC transporters
gene1570	2.7e-112	217/219(99.09)	prt:AUC31_02485	K02039	phoU	phosphate transport system protein	--	--
gene1571	4.4e-18	45/49(91.84)	pku:AUO94_09480	K02913	RP-L33, MRPL33, rpmG	large subunit ribosomal protein L33	ko03010	Ribosome
gene1572	1.5e-90	166/191(86.91)	prt:AUC31_02480	K01934	MTHFS	5-formyltetrahydrofolate cyclo-ligase	ko00670	One carbon pool by folate
gene1578	1.6e-191	336/341(98.53)	prt:AUC31_02450	K02243	comGA	competence protein ComGA	--	--
gene1579	3e-160	296/320(92.50)	prt:AUC31_02445	K02244	comGB	competence protein ComGB	--	--
gene1580	5.5e-42	104/105(99.05)	prt:AUC31_02440	K02245	comGC	competence protein ComGC	--	--
gene1581	4.6e-54	112/132(84.85)	prt:AUC31_02435	K02246	comGD	competence protein ComGD	--	--
gene1585	6.6e-93	170/173(98.27)	prt:AUC31_02415	K00891	E2.7.1.71, aroK, aroL	shikimate kinase	ko01230|ko00400	Biosynthesis of amino acids|Phenylalanine, tyrosine and tryptophan biosynthesis
gene1586	1.5e-203	353/366(96.45)	prt:AUC31_02410	K00605	gcvT, AMT	aminomethyltransferase	ko00260|ko00670|ko00630|ko01200	Glycine, serine and threonine metabolism|One carbon pool by folate|Glyoxylate and dicarboxylate metabolism|Carbon metabolism
gene1587	3.8e-241	441/455(96.92)	prt:AUC31_02405	K00282	gcvPA	glycine dehydrogenase subunit 1	ko00260|ko01200|ko00630	Glycine, serine and threonine metabolism|Carbon metabolism|Glyoxylate and dicarboxylate metabolism
gene1588	6.4e-287	483/490(98.57)	prt:AUC31_02400	K00283	gcvPB	glycine dehydrogenase subunit 2	ko00260|ko01200|ko00630	Glycine, serine and threonine metabolism|Carbon metabolism|Glyoxylate and dicarboxylate metabolism
gene1590	0	848/852(99.53)	prt:AUC31_02390	K00525	E1.17.4.1A, nrdA, nrdE	ribonucleoside-diphosphate reductase alpha chain	ko00230|ko00240	Purine metabolism|Pyrimidine metabolism
gene1591	1.3e-73	140/146(95.89)	prt:AUC31_02385	K03786	aroQ, qutE	3-dehydroquinate dehydratase II	ko01230|ko00400	Biosynthesis of amino acids|Phenylalanine, tyrosine and tryptophan biosynthesis
gene1592	5.2e-190	347/352(98.58)	prt:AUC31_02380	K01262	pepP	Xaa-Pro aminopeptidase	--	--
gene1593	7.8e-100	185/186(99.46)	prt:AUC31_02375	K02356	efp	elongation factor P	--	--
gene1594	1.4e-58	160/170(94.12)	prt:AUC31_02370	K02160	accB, bccP	acetyl-CoA carboxylase biotin carboxyl carrier protein	ko01200|ko00061|ko00620|ko00253|ko00720|ko00640|ko01212	Carbon metabolism|Fatty acid biosynthesis|Pyruvate metabolism|Tetracycline biosynthesis|Carbon fixation pathways in prokaryotes|Propanoate metabolism|Fatty acid metabolism
gene1595	7.8e-255	448/450(99.56)	prt:AUC31_02365	K01961	accC	acetyl-CoA carboxylase, biotin carboxylase subunit	ko01200|ko00061|ko00620|ko00253|ko00720|ko00640|ko01212	Carbon metabolism|Fatty acid biosynthesis|Pyruvate metabolism|Tetracycline biosynthesis|Carbon fixation pathways in prokaryotes|Propanoate metabolism|Fatty acid metabolism
gene1597	4.8e-64	127/129(98.45)	prt:AUC31_02355	K03625	nusB	N utilization substance protein B	--	--
gene1598	4.4e-158	283/291(97.25)	prt:AUC31_02350	K01491	folD	methylenetetrahydrofolate dehydrogenase (NADP+) / methenyltetrahydrofolate cyclohydrolase	ko00720|ko00670|ko01200	Carbon fixation pathways in prokaryotes|One carbon pool by folate|Carbon metabolism
gene1599	1.3e-238	437/450(97.11)	prt:AUC31_02345	K03601	xseA	exodeoxyribonuclease VII large subunit	ko03430	Mismatch repair
gene1600	1.7e-35	78/78(100.00)	prt:AUC31_02340	K03602	xseB	exodeoxyribonuclease VII small subunit	ko03430	Mismatch repair
gene1601	2.2e-149	280/292(95.89)	prt:AUC31_02335	K13789	GGPS	geranylgeranyl diphosphate synthase, type II	ko00900	Terpenoid backbone biosynthesis
gene1602	0	623/636(97.96)	prt:AUC31_02330	K01662	dxs	1-deoxy-D-xylulose-5-phosphate synthase	ko00730|ko00900	Thiamine metabolism|Terpenoid backbone biosynthesis
gene1603	7.7e-152	272/281(96.80)	prt:AUC31_02325	K06442	tlyA	23S rRNA (cytidine1920-2'-O)/16S rRNA (cytidine1409-2'-O)-methyltransferase	--	--
gene1604	4.2e-80	149/149(100.00)	prt:AUC31_02320	K03402	argR, ahrC	transcriptional regulator of arginine metabolism	--	--
gene1605	1.5e-303	559/565(98.94)	prt:AUC31_02315	K03631	recN	DNA repair protein RecN (Recombination protein N)	--	--
gene1606	1.3e-131	245/249(98.39)	prt:AUC31_02310	K07699	spo0A	two-component system, response regulator, stage 0 sporulation protein A	ko02020|ko02024	Two-component system|Quorum sensing
gene1607	8.2e-126	211/241(87.55)	prt:AUC31_02305	K01126	E3.1.4.46, glpQ, ugpQ	glycerophosphoryl diester phosphodiesterase	ko00564	Glycerophospholipid metabolism
gene1611	4.4e-208	364/366(99.45)	prt:AUC31_02285	K00263	E1.4.1.9	leucine dehydrogenase	ko00280|ko00290	Valine, leucine and isoleucine degradation|Valine, leucine and isoleucine biosynthesis
gene1612	6.8e-201	355/361(98.34)	prt:AUC31_02280	K00929	E2.7.2.7, buk	butyrate kinase	ko00650	Butanoate metabolism
gene1613	1e-260	460/475(96.84)	prt:AUC31_02275	K00382	DLD, lpd, pdhD	dihydrolipoamide dehydrogenase	ko00260|ko01200|ko00630|ko00620|ko00020|ko00280|ko00640|ko00010	Glycine, serine and threonine metabolism|Carbon metabolism|Glyoxylate and dicarboxylate metabolism|Pyruvate metabolism|Citrate cycle (TCA cycle)|Valine, leucine and isoleucine degradation|Propanoate metabolism|Glycolysis / Gluconeogenesis
gene1614	2.8e-185	325/334(97.31)	prt:AUC31_02270	K00166	BCKDHA, bkdA1	2-oxoisovalerate dehydrogenase E1 component alpha subunit	ko00640|ko00280	Propanoate metabolism|Valine, leucine and isoleucine degradation
gene1615	1.1e-184	327/327(100.00)	prt:AUC31_02265	K00167	BCKDHB, bkdA2	2-oxoisovalerate dehydrogenase E1 component beta subunit	ko00640|ko00280	Propanoate metabolism|Valine, leucine and isoleucine degradation
gene1616	8.3e-225	435/448(97.10)	prt:AUC31_02260	K09699	DBT, bkdB	2-oxoisovalerate dehydrogenase E2 component (dihydrolipoyl transacylase)	ko00640|ko00280	Propanoate metabolism|Valine, leucine and isoleucine degradation
gene1617	1.3e-307	531/564(94.15)	prt:AUC31_02255	K01847	MUT	methylmalonyl-CoA mutase	ko00630|ko00640|ko00280|ko01200|ko00720	Glyoxylate and dicarboxylate metabolism|Propanoate metabolism|Valine, leucine and isoleucine degradation|Carbon metabolism|Carbon fixation pathways in prokaryotes
gene1618	0	710/715(99.30)	prt:AUC31_02250	K01847	MUT	methylmalonyl-CoA mutase	ko00630|ko00640|ko00280|ko01200|ko00720	Glyoxylate and dicarboxylate metabolism|Propanoate metabolism|Valine, leucine and isoleucine degradation|Carbon metabolism|Carbon fixation pathways in prokaryotes
gene1619	1.7e-196	347/355(97.75)	prt:AUC31_02245	K07588	argK	LAO/AO transport system kinase	--	--
gene1623	3.9e-69	129/132(97.73)	prt:AUC31_02230	K05606	MCEE, epi	methylmalonyl-CoA/ethylmalonyl-CoA epimerase	ko00630|ko00640|ko00280|ko01200|ko00720	Glyoxylate and dicarboxylate metabolism|Propanoate metabolism|Valine, leucine and isoleucine degradation|Carbon metabolism|Carbon fixation pathways in prokaryotes
gene1624	4.1e-292	509/513(99.22)	prt:AUC31_02225	K01966	PCCB, pccB	propionyl-CoA carboxylase beta chain	ko00630|ko00640|ko00280|ko01200	Glyoxylate and dicarboxylate metabolism|Propanoate metabolism|Valine, leucine and isoleucine degradation|Carbon metabolism
gene1625	1.1e-201	361/372(97.04)	prt:AUC31_02220	K01258	pepT	tripeptide aminopeptidase	--	--
gene1626	3e-229	400/413(96.85)	prt:AUC31_02215	K02346	DPO4, dinB	DNA polymerase IV	--	--
gene1627	2.5e-175	304/317(95.90)	prt:AUC31_02210	K00784	rnz	ribonuclease Z	ko03013	RNA transport
gene1637	1.2e-289	503/546(92.12)	prt:AUC31_02165	K01400	nprE	bacillolysin	--	--
gene1638	2.8e-138	258/274(94.16)	prt:AUC31_02160	K06153	bacA	undecaprenyl-diphosphatase	ko00550	Peptidoglycan biosynthesis
gene1658	5.6e-130	236/247(95.55)	prt:AUC31_02010	K09903	pyrH	uridylate kinase	ko00240	Pyrimidine metabolism
gene1660	9.2e-98	173/180(96.11)	prt:AUC31_01995	K03100	lepB, TPP	signal peptidase I	ko02024|ko03060	Quorum sensing|Protein export
gene1668	5.8e-98	175/190(92.11)	prt:AUC31_01975	K03790	rimJ	[ribosomal protein S5]-alanine N-acetyltransferase	--	--
gene1681	1.3e-45	92/211(43.60)	lpq:AF91_00195	K01990	ABC-2.A	ABC-2 type transport system ATP-binding protein	--	--
gene1682	7.3e-15	100/386(25.91)	std:SPPN_07235	K01992	ABC-2.P	ABC-2 type transport system permease protein	--	--
gene1689	2.2e-43	82/164(50.00)	bon:A361_03460	K03088	SIG3.2, rpoE	RNA polymerase sigma-70 factor, ECF subfamily	--	--
gene1695	7.4e-14	47/139(33.81)	tap:GZ22_04350	K03789	rimI	[ribosomal protein S18]-alanine N-acetyltransferase	--	--
gene1704	1.1e-45	90/180(50.00)	fpn:ABE65_011930	K09957	K09957	uncharacterized protein	--	--
gene1719	1.2e-69	126/186(67.74)	spsy:AZE41_05540	K01834	PGAM, gpmA	2,3-bisphosphoglycerate-dependent phosphoglycerate mutase	ko00260|ko00680|ko01200|ko01230|ko00010	Glycine, serine and threonine metabolism|Methane metabolism|Carbon metabolism|Biosynthesis of amino acids|Glycolysis / Gluconeogenesis
gene1721	6.4e-77	140/210(66.67)	spsy:AZE41_10925	K06019	ppaX	pyrophosphatase PpaX	ko00190	Oxidative phosphorylation
gene1723	1.7e-61	110/219(50.23)	batr:TD68_13250	K05995	pepE	dipeptidase E	--	--
gene1729	3.5e-71	135/250(54.00)	bcer:BCK_16475	K07024	K07024	sucrose-6-phosphatase&#160;	--	--
gene1731	3e-21	57/70(81.43)	pku:AUO94_10970	K06317	bofA	inhibitor of the pro-sigma K processing machinery	--	--
gene1749	2.3e-268	458/483(94.82)	prt:AUC31_01745	K06131	clsA_B	cardiolipin synthase A/B	ko00564	Glycerophospholipid metabolism
gene1751	2.4e-164	288/293(98.29)	prt:AUC31_01735	K00033	PGD, gnd, gntZ	6-phosphogluconate dehydrogenase	ko01200|ko00480|ko00030	Carbon metabolism|Glutathione metabolism|Pentose phosphate pathway
gene1752	3.7e-233	444/447(99.33)	prt:AUC31_01730	K06156	gntU	Gnt-I system low-affinity gluconate transporter	--	--
gene1753	9.4e-281	487/513(94.93)	prt:AUC31_01725	K00851	E2.7.1.12, gntK, idnK	gluconokinase	ko01200|ko00030	Carbon metabolism|Pentose phosphate pathway
gene1757	7.5e-75	136/160(85.00)	prt:AUC31_01695	K03574	mutT, NUDT15, MTH2	8-oxo-dGTP diphosphatase	--	--
gene1759	0	553/611(90.51)	prt:AUC31_01685	K00254	DHODH, pyrD	dihydroorotate dehydrogenase	ko00240	Pyrimidine metabolism
gene1770	5.7e-228	384/414(92.75)	prt:AUC31_01650	K02055	ABC.SP.S	putative spermidine/putrescine transport system substrate-binding protein	ko02024	Quorum sensing
gene1771	4.6e-147	263/293(89.76)	prt:AUC31_01645	K02054	ABC.SP.P1	putative spermidine/putrescine transport system permease protein	ko02024	Quorum sensing
gene1772	1.9e-134	248/275(90.18)	prt:AUC31_01640	K02053	ABC.SP.P	putative spermidine/putrescine transport system permease protein	ko02024	Quorum sensing
gene1773	5.1e-169	299/355(84.23)	prt:AUC31_01635	K02052	ABC.SP.A	putative spermidine/putrescine transport system ATP-binding protein	ko02024	Quorum sensing
gene1774	1.8e-192	330/338(97.63)	prt:AUC31_01630	K00354	E1.6.99.1	NADPH2 dehydrogenase	--	--
gene1775	6.4e-140	256/257(99.61)	prt:AUC31_01625	K00286	proC	pyrroline-5-carboxylate reductase	ko01230|ko00330	Biosynthesis of amino acids|Arginine and proline metabolism
gene1778	1.1e-236	409/410(99.76)	prt:AUC31_01610	K01940	argG, ASS1	argininosuccinate synthase	ko01230|ko00250|ko00220	Biosynthesis of amino acids|Alanine, aspartate and glutamate metabolism|Arginine biosynthesis
gene1779	1.1e-259	454/457(99.34)	prt:AUC31_01605	K01755	argH, ASL	argininosuccinate lyase	ko01230|ko00250|ko00220	Biosynthesis of amino acids|Alanine, aspartate and glutamate metabolism|Arginine biosynthesis
gene1780	1.9e-119	233/236(98.73)	prt:AUC31_01600	K06196	ccdA	cytochrome c-type biogenesis protein	--	--
gene1786	3.1e-101	177/184(96.20)	prt:AUC31_01575	K07152	SCO1_2	protein SCO1/2	--	--
gene1787	6.4e-61	124/129(96.12)	prt:AUC31_01570	K03282	mscL	large conductance mechanosensitive channel	--	--
gene1792	2.5e-161	282/289(97.58)	prt:AUC31_01550	K04763	xerD	integrase/recombinase XerD	--	--
gene1794	0	898/904(99.34)	prt:AUC31_01540	K01681	ACO, acnA	aconitate hydratase	ko01200|ko00630|ko00020|ko00720|ko01210|ko01230	Carbon metabolism|Glyoxylate and dicarboxylate metabolism|Citrate cycle (TCA cycle)|Carbon fixation pathways in prokaryotes|2-Oxocarboxylic acid metabolism|Biosynthesis of amino acids
gene1795	6.7e-78	144/149(96.64)	prt:AUC31_01535	K07107	ybgC	acyl-CoA thioester hydrolase	--	--
gene1798	4.1e-91	195/196(99.49)	prt:AUC31_01520	K08591	plsY	glycerol-3-phosphate acyltransferase PlsY	ko00564|ko00561	Glycerophospholipid metabolism|Glycerolipid metabolism
gene1800	0	652/656(99.39)	prt:AUC31_01510	K02622	parE	topoisomerase IV subunit B	--	--
gene1801	0	786/808(97.28)	prt:AUC31_01505	K02621	parC	topoisomerase IV subunit A	--	--
gene1803	1.8e-306	517/531(97.36)	prt:AUC31_01495	K00666	K00666	fatty-acyl-CoA synthase	--	--
gene1806	2.1e-230	413/419(98.57)	prt:AUC31_01480	K07112	K07112	uncharacterized protein	--	--
gene1807	1.2e-62	118/131(90.08)	prt:AUC31_01475	K07032	K07032	uncharacterized protein	--	--
gene1809	0	658/670(98.21)	prt:AUC31_01455	K03688	ubiB, aarF	ubiquinone biosynthesis protein	--	--
gene1816	1.1e-33	77/84(91.67)	prt:AUC31_01420	K11189	PTS-HPR	phosphocarrier protein	--	--
gene1817	0	632/643(98.29)	prt:AUC31_01415	K02770	PTS-Fru-EIIC, fruA	PTS system, fructose-specific IIC component	ko02060|ko00051	Phosphotransferase system (PTS)|Fructose and mannose metabolism
gene1818	5.3e-170	300/310(96.77)	prt:AUC31_01410	K00882	fruK	1-phosphofructokinase	ko00051	Fructose and mannose metabolism
gene1819	3.1e-128	242/250(96.80)	prt:AUC31_01405	K03436	fruR2, fruR	DeoR family transcriptional regulator, fructose operon transcriptional repressor	--	--
gene1820	4.8e-39	87/89(97.75)	prt:AUC31_01400	K11189	PTS-HPR	phosphocarrier protein	--	--
gene1821	2.3e-304	547/570(95.96)	prt:AUC31_01395	K08483	PTS-EI.PTSI, ptsI	phosphotransferase system, enzyme I, PtsI	ko02060	Phosphotransferase system (PTS)
gene1822	7.1e-122	232/240(96.67)	prt:AUC31_01390	K00059	fabG	3-oxoacyl-[acyl-carrier protein] reductase	ko00061|ko01040|ko01212|ko00780	Fatty acid biosynthesis|Biosynthesis of unsaturated fatty acids|Fatty acid metabolism|Biotin metabolism
gene1825	3.1e-148	263/284(92.61)	prt:AUC31_01375	K17758	nnr	ADP-dependent NAD(P)H-hydrate dehydratase	--	--
gene1826	9.7e-98	181/317(57.10)	lsp:Bsph_4408	K19713	tsdA	thiosulfate dehydrogenase	--	--
gene1834	3.2e-146	238/243(97.94)	prt:AUC31_01340	K09190	K09190	uncharacterized protein	--	--
gene1837	5.1e-147	274/328(83.54)	prt:AUC31_01335	K05499	cytR	LacI family transcriptional regulator, repressor for deo operon, udp, cdd, tsx, nupC, and nupG	--	--
gene1839	5.1e-124	222/260(85.38)	prt:AUC31_01325	K02351	K02351	putative membrane protein	--	--
gene1841	2.6e-71	134/142(94.37)	prt:AUC31_01315	K13993	HSP20	HSP20 family protein	ko04141	Protein processing in endoplasmic reticulum
gene1844	8.7e-271	492/504(97.62)	prt:AUC31_01305	K12942	abgT	aminobenzoyl-glutamate transport protein	--	--
gene1846	5.7e-220	386/415(93.01)	prt:AUC31_01295	K06016	pydC	beta-ureidopropionase / N-carbamoyl-L-amino-acid hydrolase	ko00240	Pyrimidine metabolism
gene1847	8.2e-233	402/438(91.78)	prt:AUC31_01290	K12940	abgA	aminobenzoyl-glutamate utilization protein A	--	--
gene1850	2e-208	371/371(100.00)	prt:AUC31_03470	K01647	CS, gltA	citrate synthase	ko01230|ko00020|ko00630|ko01210|ko01200	Biosynthesis of amino acids|Citrate cycle (TCA cycle)|Glyoxylate and dicarboxylate metabolism|2-Oxocarboxylic acid metabolism|Carbon metabolism
gene1854	7.8e-71	143/193(74.09)	pku:AUO94_08000	K16925	ykoE	energy-coupling factor transport system substrate-specific component	--	--
gene1855	8e-149	257/471(54.56)	pln:Plano_1592	K16786	ecfA1	energy-coupling factor transport system ATP-binding protein	ko02010	ABC transporters
gene1856	5.2e-75	147/242(60.74)	pku:AUO94_07990	K16785	ecfT	energy-coupling factor transport system permease protein	ko02010	ABC transporters
gene1857	1.9e-71	136/139(97.84)	prt:AUC31_01255	K06377	spo0M	sporulation-control protein	--	--
gene1860	4.5e-97	168/176(95.45)	prt:AUC31_01240	K07304	msrA	peptide-methionine (S)-S-oxide reductase	--	--
gene1862	2.1e-195	365/393(92.88)	prt:AUC31_01230	K03449	MFS.CP	MFS transporter, CP family, cyanate transporter	--	--
gene1866	8.8e-33	67/68(98.53)	prt:AUC31_01210	K03704	cspA	cold shock protein (beta-ribbon, CspA family)	--	--
gene1867	4.7e-31	66/66(100.00)	prt:AUC31_01205	K03704	cspA	cold shock protein (beta-ribbon, CspA family)	--	--
gene1874	7.1e-181	412/428(96.26)	prt:AUC31_01170	K00658	DLST, sucB	2-oxoglutarate dehydrogenase E2 component (dihydrolipoamide succinyltransferase)	ko00020|ko01200|ko00310	Citrate cycle (TCA cycle)|Carbon metabolism|Lysine degradation
gene1875	0	924/942(98.09)	prt:AUC31_01165	K00164	OGDH, sucA	2-oxoglutarate dehydrogenase E1 component	ko00020|ko01200|ko00380|ko00310	Citrate cycle (TCA cycle)|Carbon metabolism|Tryptophan metabolism|Lysine degradation
gene1877	1.8e-165	285/315(90.48)	prt:AUC31_01155	K01778	dapF	diaminopimelate epimerase	ko01230|ko00300	Biosynthesis of amino acids|Lysine biosynthesis
gene1878	1.4e-195	349/358(97.49)	prt:AUC31_01150	K02563	murG	UDP-N-acetylglucosamine--N-acetylmuramyl-(pentapeptide) pyrophosphoryl-undecaprenol N-acetylglucosamine transferase	ko04112|ko00550	Cell cycle - Caulobacter|Peptidoglycan biosynthesis
gene1879	3.1e-227	427/448(95.31)	prt:AUC31_01145	K03327	TC.MATE, SLC47A, norM, mdtK, dinF	multidrug resistance protein, MATE family	--	--
gene1882	2.9e-274	499/510(97.84)	prt:AUC31_01125	K03797	E3.4.21.102, prc, ctpA	carboxyl-terminal processing protease	--	--
gene1883	9.3e-127	232/234(99.15)	prt:AUC31_01120	K03784	deoD	purine-nucleoside phosphorylase	ko00230|ko00240|ko00760	Purine metabolism|Pyrimidine metabolism|Nicotinate and nicotinamide metabolism
gene1885	1.1e-77	139/141(98.58)	prt:AUC31_01110	K07305	msrB	peptide-methionine (R)-S-oxide reductase	--	--
gene1886	1.1e-98	170/176(96.59)	prt:AUC31_01105	K07304	msrA	peptide-methionine (S)-S-oxide reductase	--	--
gene1890	3.2e-122	222/239(92.89)	prt:AUC31_01085	K00655	plsC	1-acyl-sn-glycerol-3-phosphate acyltransferase	ko00564|ko00561	Glycerophospholipid metabolism|Glycerolipid metabolism
gene1891	6.3e-85	149/164(90.85)	prt:AUC31_01080	K00287	folA	dihydrofolate reductase	ko00670|ko00790	One carbon pool by folate|Folate biosynthesis
gene1892	4e-181	301/313(96.17)	prt:AUC31_01075	K00560	thyA, TYMS	thymidylate synthase	ko00240|ko00670	Pyrimidine metabolism|One carbon pool by folate
gene1901	5.5e-36	84/160(52.50)	jeo:JMA_22070	K17733	cwlK	peptidoglycan LD-endopeptidase CwlK	--	--
gene1911	2.7e-70	127/140(90.71)	prt:AUC31_00995	K07032	K07032	uncharacterized protein	--	--
gene1912	3e-117	224/232(96.55)	prt:AUC31_00990	K10716	kch, trkA, mthK, pch	voltage-gated potassium channel	--	--
gene1915	0	618/630(98.10)	prt:AUC31_00975	K15738	uup	ABC transport system&#160;ATP-binding/permease protein	--	--
gene1916	1.2e-109	202/211(95.73)	prt:AUC31_00970	K06950	K06950	uncharacterized protein	--	--
gene1917	3.6e-34	68/68(100.00)	prt:AUC31_00965	K03704	cspA	cold shock protein (beta-ribbon, CspA family)	--	--
gene1921	1.9e-87	227/231(98.27)	prt:AUC31_00955	K09125	K09125	uncharacterized protein	--	--
gene1922	6.7e-66	126/129(97.67)	prt:AUC31_00950	K03469	rnhA, RNASEH1	ribonuclease HI	ko03030	DNA replication
gene1934	1.9e-297	512/526(97.34)	prt:AUC31_00895	K07047	K07047	N-substituted formamide deformylase	--	--
gene1936	1.1e-164	289/310(93.23)	prt:AUC31_00885	K01011	TST, MPST, sseA	thiosulfate/3-mercaptopyruvate sulfurtransferase	ko04122|ko00270|ko00920	Sulfur relay system|Cysteine and methionine metabolism|Sulfur metabolism
gene1939	3.8e-279	471/497(94.77)	prt:AUC31_00870	K01299	E3.4.17.19	carboxypeptidase Taq	--	--
gene1941	0	625/635(98.43)	prt:AUC31_00865	K03722	dinG	ATP-dependent DNA helicase DinG	--	--
gene1942	1.6e-216	371/378(98.15)	prt:AUC31_00860	K07444	ypsC	putative N6-adenine-specific DNA methylase	--	--
gene1944	1.1e-234	404/418(96.65)	prt:AUC31_00850	K07502	yprB	uncharacterized protein	--	--
gene1945	0	753/756(99.60)	prt:AUC31_00845	K06877	K06877	DEAD/DEAH box helicase domain-containing protein	--	--
gene1947	1.8e-110	199/200(99.50)	prt:AUC31_00835	K03700	recU	recombination protein U	--	--
gene1948	0	699/735(95.10)	prt:AUC31_00830	K05366	mrcA	penicillin-binding protein 1A	ko00550	Peptidoglycan biosynthesis
gene1950	4.5e-126	217/225(96.44)	prt:AUC31_00820	K10773	NTH	endonuclease III	ko03410	Base excision repair
gene1951	2.5e-124	230/233(98.71)	prt:AUC31_00815	K02086	dnaD	DNA replication protein	--	--
gene1952	5.9e-252	428/431(99.30)	prt:AUC31_00810	K01893	NARS, asnS	asparaginyl-tRNA synthetase	ko00970	Aminoacyl-tRNA biosynthesis
gene1953	2.2e-216	388/396(97.98)	prt:AUC31_00805	K00812	aspB	aspartate aminotransferase	ko00400|ko00950|ko00350|ko00330|ko01210|ko01230|ko00401|ko00250|ko00220|ko00960|ko00270|ko00360	Phenylalanine, tyrosine and tryptophan biosynthesis|Isoquinoline alkaloid biosynthesis|Tyrosine metabolism|Arginine and proline metabolism|2-Oxocarboxylic acid metabolism|Biosynthesis of amino acids|Novobiocin biosynthesis|Alanine, aspartate and glutamate metabolism|Arginine biosynthesis|Tropane, piperidine and pyridine alkaloid biosynthesis|Cysteine and methionine metabolism|Phenylalanine metabo…
gene1956	0	899/920(97.72)	prt:AUC31_00795	K03722	dinG	ATP-dependent DNA helicase DinG	--	--
gene1957	7.2e-65	127/127(100.00)	prt:AUC31_00790	K01579	panD	aspartate 1-decarboxylase	ko00770|ko00410	Pantothenate and CoA biosynthesis|beta-Alanine metabolism
gene1958	6.9e-145	259/278(93.17)	prt:AUC31_00785	K01918	panC	pantoate--beta-alanine ligase	ko00770|ko00410	Pantothenate and CoA biosynthesis|beta-Alanine metabolism
gene1959	2.2e-166	300/326(92.02)	prt:AUC31_00780	K03524	birA	BirA family transcriptional regulator, biotin operon repressor / biotin---[acetyl-CoA-carboxylase] ligase	ko00780	Biotin metabolism
gene1960	1.3e-199	349/377(92.57)	prt:AUC31_00775	K00974	cca	tRNA nucleotidyltransferase (CCA-adding enzyme)	ko03013	RNA transport
gene1962	1.2e-70	133/134(99.25)	prt:AUC31_00765	K01734	mgsA	methylglyoxal synthase	ko00640	Propanoate metabolism
gene1963	1.5e-141	256/266(96.24)	prt:AUC31_00760	K00215	dapB	4-hydroxy-tetrahydrodipicolinate reductase	ko01230|ko00261|ko00300	Biosynthesis of amino acids|Monobactam biosynthesis|Lysine biosynthesis
gene1966	2.7e-115	223/227(98.24)	prt:AUC31_00745	K06973	K06973	uncharacterized protein	--	--
gene1968	1.1e-147	255/260(98.08)	prt:AUC31_00735	K03888	MQCRC, qcrC, bfcC, petD	menaquinol-cytochrome c reductase cytochrome b/c subunit	ko00190	Oxidative phosphorylation
gene1969	7.1e-124	221/224(98.66)	prt:AUC31_00730	K03887	MQCRB, qcrB, bfcB, petB	menaquinol-cytochrome c reductase cytochrome b subunit	ko00190	Oxidative phosphorylation
gene1970	6.7e-95	164/167(98.20)	prt:AUC31_00725	K03886	MQCRA, qcrA, bfcA, petC	menaquinol-cytochrome c reductase iron-sulfur subunit	ko00190	Oxidative phosphorylation
gene1974	6.7e-232	410/427(96.02)	prt:AUC31_00705	K00800	aroA	3-phosphoshikimate 1-carboxyvinyltransferase	ko01230|ko00400	Biosynthesis of amino acids|Phenylalanine, tyrosine and tryptophan biosynthesis
gene1975	6.8e-193	342/362(94.48)	prt:AUC31_00700	K04517	tyrA2	prephenate dehydrogenase	ko00401|ko00400|ko01230	Novobiocin biosynthesis|Phenylalanine, tyrosine and tryptophan biosynthesis|Biosynthesis of amino acids
gene1976	4e-63	125/127(98.43)	prt:AUC31_00695	K06208	aroH	chorismate mutase	ko01230|ko00400	Biosynthesis of amino acids|Phenylalanine, tyrosine and tryptophan biosynthesis
gene1977	1.4e-193	337/357(94.40)	prt:AUC31_00690	K01735	aroB	3-dehydroquinate synthase	ko01230|ko00400	Biosynthesis of amino acids|Phenylalanine, tyrosine and tryptophan biosynthesis
gene1978	1.7e-218	385/390(98.72)	prt:AUC31_00685	K01736	aroC	chorismate synthase	ko01230|ko00400	Biosynthesis of amino acids|Phenylalanine, tyrosine and tryptophan biosynthesis
gene1979	9.3e-80	147/148(99.32)	prt:AUC31_00680	K00940	ndk, NME	nucleoside-diphosphate kinase	ko00230|ko00240	Purine metabolism|Pyrimidine metabolism
gene1980	6.5e-171	313/321(97.51)	prt:AUC31_00675	K00805	hepST	heptaprenyl diphosphate synthase	ko00900	Terpenoid backbone biosynthesis
gene1981	2.1e-131	229/232(98.71)	prt:AUC31_00670	K03183	ubiE	demethylmenaquinone methyltransferase / 2-methoxy-6-polyprenyl-1,4-benzoquinol methylase	ko00130	Ubiquinone and other terpenoid-quinone biosynthesis
gene1982	3.3e-133	245/258(94.96)	prt:AUC31_00665	K00805	hepST	heptaprenyl diphosphate synthase	ko00900	Terpenoid backbone biosynthesis
gene1983	1.5e-33	72/73(98.63)	prt:AUC31_00660	K06285	mtrB	transcription attenuation protein (tryptophan RNA-binding attenuator protein)	--	--
gene1984	1e-102	187/191(97.91)	prt:AUC31_00655	K01495	GCH1, folE	GTP cyclohydrolase IA	ko00790	Folate biosynthesis
gene1985	9.8e-40	90/90(100.00)	prt:AUC31_00650	K03530	hupB	DNA-binding protein HU-beta	--	--
gene1988	8.1e-180	328/339(96.76)	prt:AUC31_00635	K00057	gpsA	glycerol-3-phosphate dehydrogenase (NAD(P)+)	ko00564	Glycerophospholipid metabolism
gene1989	7.1e-245	428/436(98.17)	prt:AUC31_00630	K03977	engA, der	GTPase	--	--
gene1990	1.5e-181	329/351(93.73)	prt:AUC31_00625	K01823	idi, IDI	isopentenyl-diphosphate Delta-isomerase	ko00900	Terpenoid backbone biosynthesis
gene1991	1.3e-205	380/381(99.74)	prt:AUC31_00620	K02945	RP-S1, rpsA	small subunit ribosomal protein S1	ko03010	Ribosome
gene1992	6.9e-107	195/196(99.49)	prt:AUC31_00615	K00655	plsC	1-acyl-sn-glycerol-3-phosphate acyltransferase	ko00564|ko00561	Glycerophospholipid metabolism|Glycerolipid metabolism
gene1993	2.1e-107	213/226(94.25)	prt:AUC31_00610	K00945	cmk	CMP/dCMP kinase	ko00240	Pyrimidine metabolism
gene1995	2.7e-172	315/323(97.52)	prt:AUC31_00600	K01424	E3.5.1.1, ansA, ansB	L-asparaginase	ko00460|ko00250	Cyanoamino acid metabolism|Alanine, aspartate and glutamate metabolism
gene1996	1.3e-179	309/326(94.79)	prt:AUC31_00595	K00384	trxB	thioredoxin reductase (NADPH)	ko00240|ko00450	Pyrimidine metabolism|Selenocompound metabolism
gene2000	4.8e-255	433/475(91.16)	prt:AUC31_00575	K03654	recQ	ATP-dependent DNA helicase RecQ	ko03018	RNA degradation
gene2002	2.1e-41	81/83(97.59)	prt:AUC31_00565	K05337	fer	ferredoxin	--	--
gene2005	1.6e-94	174/177(98.31)	prt:AUC31_00550	K03088	SIG3.2, rpoE	RNA polymerase sigma-70 factor, ECF subfamily	--	--
gene2006	0	581/592(98.14)	prt:AUC31_00545	K07651	resE	two-component system, OmpR family, sensor histidine kinase ResE	ko02020	Two-component system
gene2007	1.1e-130	237/238(99.58)	prt:AUC31_00540	K07775	resD	two-component system, OmpR family, response regulator ResD	ko02020	Two-component system
gene2009	0	538/550(97.82)	prt:AUC31_00530	K07399	resB, ccs1	cytochrome c biogenesis protein	--	--
gene2011	2.5e-130	242/243(99.59)	prt:AUC31_00520	K06178	rluB	23S rRNA pseudouridine2605 synthase	--	--
gene2012	1.6e-95	188/196(95.92)	prt:AUC31_00515	K06024	scpB	segregation and condensation protein B	--	--
gene2013	1.4e-128	249/257(96.89)	prt:AUC31_00510	K05896	scpA	segregation and condensation protein A	--	--
gene2014	1.6e-88	156/166(93.98)	prt:AUC31_00505	K09763	K09763	uncharacterized protein	--	--
gene2015	4.4e-64	119/119(100.00)	prt:AUC31_00500	K02859	ribT	riboflavin biosynthesis RibT protein	--	--
gene2016	1.3e-246	425/439(96.81)	prt:AUC31_00495	K01586	lysA	diaminopimelate decarboxylase	ko01230|ko00300	Biosynthesis of amino acids|Lysine biosynthesis
gene2017	1.5e-234	428/434(98.62)	prt:AUC31_00490	K00756	pdp	pyrimidine-nucleoside phosphorylase	ko00240	Pyrimidine metabolism
gene2018	6.4e-221	376/392(95.92)	prt:AUC31_00485	K01839	deoB	phosphopentomutase	ko00230|ko00030	Purine metabolism|Pentose phosphate pathway
gene2019	1.5e-137	294/300(98.00)	prt:AUC31_00480	K04763	xerD	integrase/recombinase XerD	--	--
gene2020	2.9e-84	153/155(98.71)	prt:AUC31_00475	K03711	fur	Fur family transcriptional regulator, ferric uptake regulator	--	--
gene2021	2.2e-91	173/183(94.54)	prt:AUC31_00470	K01515	nudF	ADP-ribose pyrophosphatase	ko00230	Purine metabolism
gene2028	1.5e-214	391/394(99.24)	prt:AUC31_00445	K00626	E2.3.1.9, atoB	acetyl-CoA C-acetyltransferase	ko00900|ko01200|ko00071|ko00380|ko00310|ko00072|ko00620|ko00630|ko00720|ko00280|ko02020|ko01212|ko00650|ko00640|ko00362	Terpenoid backbone biosynthesis|Carbon metabolism|Fatty acid degradation|Tryptophan metabolism|Lysine degradation|Synthesis and degradation of ketone bodies|Pyruvate metabolism|Glyoxylate and dicarboxylate metabolism|Carbon fixation pathways in prokaryotes|Valine, leucine and isoleucine degradation|Two-component system|Fatty acid metabolism|Butanoate metabolism|Propanoate metabolism|Benzoate degr…
gene2029	7.9e-163	285/299(95.32)	prt:AUC31_00440	K01640	E4.1.3.4, HMGCL, hmgL	hydroxymethylglutaryl-CoA lyase	ko00280|ko00072|ko00281|ko00650|ko04146	Valine, leucine and isoleucine degradation|Synthesis and degradation of ketone bodies|Geraniol degradation|Butanoate metabolism|Peroxisome
gene2030	1.9e-170	307/319(96.24)	prt:AUC31_00435	K06889	K06889	uncharacterized protein	--	--
gene2033	7.6e-33	77/77(100.00)	prt:AUC31_00430	K09976	K09976	uncharacterized protein	--	--
gene2034	6.7e-207	367/385(95.32)	prt:AUC31_00425	K02040	pstS	phosphate transport system substrate-binding protein	ko02020|ko02010	Two-component system|ABC transporters
gene2035	0	663/666(99.55)	prt:AUC31_00420	K00615	E2.2.1.1, tktA, tktB	transketolase	ko00710|ko01200|ko01230|ko00030|ko01051	Carbon fixation in photosynthetic organisms|Carbon metabolism|Biosynthesis of amino acids|Pentose phosphate pathway|Biosynthesis of ansamycins
gene2039	3.1e-110	205/206(99.51)	prt:AUC31_00400	K01356	lexA	repressor LexA	--	--
gene2042	2.6e-263	444/444(100.00)	prt:AUC31_00385	K01915	glnA, GLUL	glutamine synthetase	ko00910|ko00630|ko02020|ko01230|ko00250|ko00220	Nitrogen metabolism|Glyoxylate and dicarboxylate metabolism|Two-component system|Biosynthesis of amino acids|Alanine, aspartate and glutamate metabolism|Arginine biosynthesis
gene2043	8.9e-63	127/128(99.22)	prt:AUC31_00380	K03713	glnR	MerR family transcriptional regulator, glutamine synthetase repressor	--	--
gene2047	3e-34	74/74(100.00)	prt:AUC31_00360	K03666	hfq	host factor-I protein	ko03018|ko02024	RNA degradation|Quorum sensing
gene2048	7.3e-159	285/314(90.76)	prt:AUC31_00355	K00791	miaA, TRIT1	tRNA dimethylallyltransferase	ko00908	Zeatin biosynthesis
gene2050	0	583/614(94.95)	prt:AUC31_00345	K03572	mutL	DNA mismatch repair protein MutL	ko03430	Mismatch repair
gene2051	0	829/841(98.57)	prt:AUC31_00340	K03555	mutS	DNA mismatch repair protein MutS	ko03430	Mismatch repair
gene2053	4.4e-152	262/265(98.87)	prt:AUC31_00330	K09769	K09769	uncharacterized protein	--	--
gene2054	6.9e-215	515/519(99.23)	prt:AUC31_00325	K18682	rny	ribonucrease Y	ko03018	RNA degradation
gene2055	8.2e-191	352/355(99.15)	prt:AUC31_00320	K03553	recA	recombination protein RecA	ko03440	Homologous recombination
gene2056	7.3e-223	401/417(96.16)	prt:AUC31_00315	K03742	pncC	nicotinamide-nucleotide amidase	ko00760	Nicotinate and nicotinamide metabolism
gene2057	7.5e-98	188/192(97.92)	prt:AUC31_00310	K00995	pgsA, PGS1	CDP-diacylglycerol---glycerol-3-phosphate 3-phosphatidyltransferase	ko00564	Glycerophospholipid metabolism
gene2060	3.2e-122	219/239(91.63)	prt:AUC31_00295	K00059	fabG	3-oxoacyl-[acyl-carrier protein] reductase	ko00061|ko01040|ko01212|ko00780	Fatty acid biosynthesis|Biosynthesis of unsaturated fatty acids|Fatty acid metabolism|Biotin metabolism
gene2063	1.5e-164	310/319(97.18)	prt:AUC31_00280	K02057	ABC.SS.P	simple sugar transport system permease protein	--	--
gene2064	4.6e-170	345/349(98.85)	prt:AUC31_00275	K02057	ABC.SS.P	simple sugar transport system permease protein	--	--
gene2065	1e-285	505/513(98.44)	prt:AUC31_00270	K02056	ABC.SS.A	simple sugar transport system ATP-binding protein	--	--
gene2066	4.7e-183	333/347(95.97)	prt:AUC31_00265	K07335	bmpA, bmpB, tmpC	basic membrane protein A and related proteins	--	--
gene2067	4.8e-134	242/242(100.00)	prt:AUC31_00260	K03710	K03710	GntR family transcriptional regulator	--	--
gene2068	0	758/809(93.70)	prt:AUC31_00255	K03466	ftsK, spoIIIE	DNA segregation ATPase FtsK/SpoIIIE, S-DNA-T family	--	--
gene2069	0	553/555(99.64)	prt:AUC31_00250	K12574	rnj	ribonuclease J	ko03018	RNA degradation
gene2070	9.7e-181	326/336(97.02)	prt:AUC31_00245	K00133	asd	aspartate-semialdehyde dehydrogenase	ko00260|ko00261|ko00300|ko01230|ko00270|ko01210	Glycine, serine and threonine metabolism|Monobactam biosynthesis|Lysine biosynthesis|Biosynthesis of amino acids|Cysteine and methionine metabolism|2-Oxocarboxylic acid metabolism
gene2072	0	691/702(98.43)	prt:AUC31_00235	K00962	pnp, PNPT1	polyribonucleotide nucleotidyltransferase	ko00230|ko00240|ko03018	Purine metabolism|Pyrimidine metabolism|RNA degradation
gene2073	6.1e-42	88/89(98.88)	prt:AUC31_00230	K02956	RP-S15, MRPS15, rpsO	small subunit ribosomal protein S15	ko03010	Ribosome
gene2074	1.9e-175	301/313(96.17)	prt:AUC31_00225	K11753	ribF	riboflavin kinase / FMN adenylyltransferase	ko00740	Riboflavin metabolism
gene2075	6.9e-170	291/309(94.17)	prt:AUC31_00220	K03177	truB, PUS4, TRUB1	tRNA pseudouridine55 synthase	--	--
gene2076	3.3e-56	116/117(99.15)	prt:AUC31_00215	K02834	rbfA	ribosome-binding factor A	--	--
gene2077	1.1e-41	87/92(94.57)	prt:AUC31_00210	K09764	K09764	uncharacterized protein	--	--
gene2078	0	751/778(96.53)	prt:AUC31_00205	K02519	infB, MTIF2	translation initiation factor IF-2	--	--
gene2080	4.4e-40	88/91(96.70)	prt:AUC31_00195	K07742	ylxR	uncharacterized protein	--	--
gene2081	3.3e-198	361/375(96.27)	prt:AUC31_00190	K02600	nusA	N utilization substance protein A	--	--
gene2082	2.5e-78	152/159(95.60)	prt:AUC31_00185	K09748	rimP	ribosome maturation factor RimP	--	--
gene2083	0	1428/1435(99.51)	prt:AUC31_00180	K03763	DPO3A2, polC	DNA polymerase III subunit alpha, Gram-positive type	ko00230|ko00240|ko03440|ko03030|ko03430	Purine metabolism|Pyrimidine metabolism|Homologous recombination|DNA replication|Mismatch repair
gene2084	0	539/567(95.06)	prt:AUC31_00175	K01881	PARS, proS	prolyl-tRNA synthetase	ko00970	Aminoacyl-tRNA biosynthesis
gene2085	7.8e-233	414/419(98.81)	prt:AUC31_00170	K11749	rseP	regulator of sigma E protease	ko02024|ko04112	Quorum sensing|Cell cycle - Caulobacter
gene2086	2.4e-201	367/380(96.58)	prt:AUC31_00165	K00099	dxr	1-deoxy-D-xylulose-5-phosphate reductoisomerase	ko00900	Terpenoid backbone biosynthesis
gene2087	1e-137	258/265(97.36)	prt:AUC31_00160	K00981	E2.7.7.41, CDS1, CDS2, cdsA	phosphatidate cytidylyltransferase	ko00564|ko04070	Glycerophospholipid metabolism|Phosphatidylinositol signaling system
gene2088	2.7e-146	258/264(97.73)	prt:AUC31_00155	K00806	uppS	undecaprenyl diphosphate synthase	ko00900	Terpenoid backbone biosynthesis
gene2089	4.5e-92	180/185(97.30)	prt:AUC31_00150	K02838	frr, MRRF, RRF	ribosome recycling factor	--	--
gene2090	6.2e-126	239/241(99.17)	prt:AUC31_00145	K09903	pyrH	uridylate kinase	ko00240	Pyrimidine metabolism
gene2091	3e-154	287/294(97.62)	prt:AUC31_00140	K02357	tsf, TSFM	elongation factor Ts	--	--
gene2092	1.1e-130	238/238(100.00)	prt:AUC31_00135	K02967	RP-S2, MRPS2, rpsB	small subunit ribosomal protein S2	ko03010	Ribosome
gene2093	3.2e-136	259/259(100.00)	prt:AUC31_00130	K03706	codY	transcriptional pleiotropic repressor	--	--
gene2094	1e-217	436/465(93.76)	prt:AUC31_00125	K03667	hslU	ATP-dependent HslUV protease ATP-binding subunit HslU	--	--
gene2095	3.3e-95	181/182(99.45)	prt:AUC31_00120	K01419	hslV, clpQ	ATP-dependent HslUV protease, peptidase subunit HslV	--	--
gene2096	2.6e-166	296/297(99.66)	prt:AUC31_00115	K03733	xerC	integrase/recombinase XerC	--	--
gene2097	2.3e-248	435/436(99.77)	prt:AUC31_00110	K04094	trmFO, gid	methylenetetrahydrofolate--tRNA-(uracil-5-)-methyltransferase	--	--
gene2098	0	686/689(99.56)	prt:AUC31_00105	K03168	topA	DNA topoisomerase I	--	--
gene2099	1.7e-154	270/295(91.53)	prt:AUC31_00100	K04096	smf	DNA processing protein	--	--
gene2101	2e-166	298/300(99.33)	prt:AUC31_17330	K01902	sucD	succinyl-CoA synthetase alpha subunit	ko00020|ko00640|ko00660|ko01200|ko00720	Citrate cycle (TCA cycle)|Propanoate metabolism|C5-Branched dibasic acid metabolism|Carbon metabolism|Carbon fixation pathways in prokaryotes
gene2102	8.2e-213	386/386(100.00)	prt:AUC31_17325	K01903	sucC	succinyl-CoA synthetase beta subunit	ko00020|ko00640|ko00660|ko01200|ko00720	Citrate cycle (TCA cycle)|Propanoate metabolism|C5-Branched dibasic acid metabolism|Carbon metabolism|Carbon fixation pathways in prokaryotes
gene2103	7.9e-111	208/235(88.51)	prt:AUC31_17320	K03470	rnhB	ribonuclease HII	ko03030	DNA replication
gene2104	1.1e-161	288/291(98.97)	prt:AUC31_17315	K14540	rbgA	ribosome biogenesis GTPase A	--	--
gene2105	1.1e-101	181/184(98.37)	prt:AUC31_17310	K03100	lepB, TPP	signal peptidase I	ko02024|ko03060	Quorum sensing|Protein export
gene2106	4.2e-56	114/114(100.00)	prt:AUC31_17305	K02884	RP-L19, MRPL19, rplS	large subunit ribosomal protein L19	ko03010	Ribosome
gene2107	2.2e-134	239/242(98.76)	prt:AUC31_17300	K00554	trmD	tRNA (guanine37-N1)-methyltransferase	--	--
gene2108	1.2e-94	169/171(98.83)	prt:AUC31_17295	K02860	rimM	16S rRNA processing protein RimM	--	--
gene2109	6.2e-35	76/77(98.70)	prt:AUC31_17290	K06960	K06960	uncharacterized protein	--	--
gene2110	2.2e-44	90/90(100.00)	prt:AUC31_17285	K02959	RP-S16, MRPS16, rpsP	small subunit ribosomal protein S16	ko03010	Ribosome
gene2111	3.6e-228	448/452(99.12)	prt:AUC31_17280	K03106	SRP54, ffh	signal recognition particle subunit SRP54	ko02024|ko03070|ko03060	Quorum sensing|Bacterial secretion system|Protein export
gene2112	7e-53	107/107(100.00)	prt:AUC31_17275	K09787	K09787	uncharacterized protein	--	--
gene2113	3.3e-181	336/338(99.41)	prt:AUC31_17270	K03110	ftsY	fused signal recognition particle receptor	ko02024|ko03070|ko03060	Quorum sensing|Bacterial secretion system|Protein export
gene2114	0	957/1182(80.96)	prt:AUC31_17265	K03529	smc	chromosome segregation protein	--	--
gene2115	2.1e-132	249/251(99.20)	prt:AUC31_17260	K03685	rnc, DROSHA, RNT1	ribonuclease III	ko03008	Ribosome biogenesis in eukaryotes
gene2116	1e-32	77/78(98.72)	prt:AUC31_17255	K02078	acpP	acyl carrier protein	--	--
gene2117	8.4e-126	244/248(98.39)	prt:AUC31_17250	K00059	fabG	3-oxoacyl-[acyl-carrier protein] reductase	ko00061|ko01040|ko01212|ko00780	Fatty acid biosynthesis|Biosynthesis of unsaturated fatty acids|Fatty acid metabolism|Biotin metabolism
gene2118	1.9e-167	305/312(97.76)	prt:AUC31_17245	K00645	fabD	[acyl-carrier-protein] S-malonyltransferase	ko00061|ko01212	Fatty acid biosynthesis|Fatty acid metabolism
gene2119	2.4e-176	323/330(97.88)	prt:AUC31_17240	K03621	plsX	glycerol-3-phosphate acyltransferase PlsX	ko00564|ko00561	Glycerophospholipid metabolism|Glycerolipid metabolism
gene2121	0	673/680(98.97)	prt:AUC31_17230	K03655	recG	ATP-dependent DNA helicase RecG	ko03440	Homologous recombination
gene2122	9.4e-156	299/299(100.00)	prt:AUC31_17225	K01752	E4.3.1.17, sdaA, sdaB, tdcG	L-serine dehydratase	ko00260|ko01200|ko00270|ko01230	Glycine, serine and threonine metabolism|Carbon metabolism|Cysteine and methionine metabolism|Biosynthesis of amino acids
gene2123	1.7e-122	219/220(99.55)	prt:AUC31_17220	K01752	E4.3.1.17, sdaA, sdaB, tdcG	L-serine dehydratase	ko00260|ko01200|ko00270|ko01230	Glycine, serine and threonine metabolism|Carbon metabolism|Cysteine and methionine metabolism|Biosynthesis of amino acids
gene2124	8.8e-301	540/550(98.18)	prt:AUC31_17215	K07030	K07030	uncharacterized protein	--	--
gene2126	8.6e-27	62/62(100.00)	prt:AUC31_17205	K02902	RP-L28, MRPL28, rpmB	large subunit ribosomal protein L28	ko03010	Ribosome
gene2127	2.7e-109	197/212(92.92)	prt:AUC31_17200	K00949	thiN, TPK1, THI80	thiamine pyrophosphokinase	ko00730	Thiamine metabolism
gene2128	4.2e-121	218/221(98.64)	prt:AUC31_17195	K01783	rpe, RPE	ribulose-phosphate 3-epimerase	ko00710|ko01200|ko00040|ko00030|ko01230	Carbon fixation in photosynthetic organisms|Carbon metabolism|Pentose and glucuronate interconversions|Pentose phosphate pathway|Biosynthesis of amino acids
gene2129	5.1e-170	295/298(98.99)	prt:AUC31_17190	K06949	rsgA, engC	ribosome biogenesis GTPase / thiamine phosphate phosphatase	--	--
gene2130	0	612/658(93.01)	prt:AUC31_17185	K12132	prkC, stkP	eukaryotic-like serine/threonine-protein kinase	--	--
gene2131	1.5e-130	237/249(95.18)	prt:AUC31_17180	K20074	prpC, phpP	PPM family protein phosphatase	--	--
gene2132	2.1e-252	441/451(97.78)	prt:AUC31_17175	K03500	rsmB, sun	16S rRNA (cytosine967-C5)-methyltransferase	--	--
gene2133	2.7e-166	296/310(95.48)	prt:AUC31_17170	K00604	MTFMT, fmt	methionyl-tRNA formyltransferase	ko00970|ko00670	Aminoacyl-tRNA biosynthesis|One carbon pool by folate
gene2134	3.1e-87	163/168(97.02)	prt:AUC31_17165	K01462	PDF, def	peptide deformylase	--	--
gene2135	0	785/798(98.37)	prt:AUC31_17160	K04066	priA	primosomal protein N' (replication factor Y) (superfamily II helicase)	ko03440	Homologous recombination
gene2136	1.6e-214	386/399(96.74)	prt:AUC31_17155	K13038	coaBC, dfp	phosphopantothenoylcysteine decarboxylase / phosphopantothenate---cysteine ligase	ko00770	Pantothenate and CoA biosynthesis
gene2137	1.8e-31	72/74(97.30)	prt:AUC31_17150	K03060	rpoZ	DNA-directed RNA polymerase subunit omega	ko00230|ko00240|ko03020	Purine metabolism|Pyrimidine metabolism|RNA polymerase
gene2138	3e-113	205/206(99.51)	prt:AUC31_17145	K00942	E2.7.4.8, gmk	guanylate kinase	ko00230	Purine metabolism
gene2139	2.8e-37	86/89(96.63)	prt:AUC31_17140	K09777	K09777	uncharacterized protein	--	--
gene2141	3.9e-148	273/279(97.85)	prt:AUC31_17130	K02424	fliY	cystine transport system substrate-binding protein	ko02010	ABC transporters
gene2142	7.9e-115	224/225(99.56)	prt:AUC31_17125	K10009	ABC.CYST.P	cystine transport system permease protein	ko02010	ABC transporters
gene2144	8.5e-72	135/136(99.26)	prt:AUC31_17120	K07032	K07032	uncharacterized protein	--	--
gene2145	3.3e-242	411/444(92.57)	prt:AUC31_17115	K01753	dsdA	D-serine dehydratase	ko00260	Glycine, serine and threonine metabolism
gene2146	1.4e-110	204/209(97.61)	prt:AUC31_17110	K00762	pyrE	orotate phosphoribosyltransferase	ko00240	Pyrimidine metabolism
gene2147	3.2e-119	222/229(96.94)	prt:AUC31_17105	K01591	pyrF	orotidine-5'-phosphate decarboxylase	ko00240	Pyrimidine metabolism
gene2148	3.2e-167	297/304(97.70)	prt:AUC31_17100	K17828	pyrDI	dihydroorotate dehydrogenase (NAD+) catalytic subunit	ko00240	Pyrimidine metabolism
gene2149	3.9e-142	249/255(97.65)	prt:AUC31_17095	K02823	pyrDII	dihydroorotate dehydrogenase electron transfer subunit	ko00240	Pyrimidine metabolism
gene2150	0	1053/1062(99.15)	prt:AUC31_17090	K01955	carB, CPA2	carbamoyl-phosphate synthase large subunit	ko00250|ko00240	Alanine, aspartate and glutamate metabolism|Pyrimidine metabolism
gene2151	6.8e-209	358/364(98.35)	prt:AUC31_17085	K01956	carA, CPA1	carbamoyl-phosphate synthase small subunit	ko00250|ko00240	Alanine, aspartate and glutamate metabolism|Pyrimidine metabolism
gene2152	3.6e-246	419/424(98.82)	prt:AUC31_17080	K01465	URA4, pyrC	dihydroorotase	ko00240	Pyrimidine metabolism
gene2153	8.8e-159	284/289(98.27)	prt:AUC31_17075	K00609	pyrB, PYR2	aspartate carbamoyltransferase catalytic subunit	ko00250|ko00240	Alanine, aspartate and glutamate metabolism|Pyrimidine metabolism
gene2154	3.6e-225	421/429(98.14)	prt:AUC31_17070	K02824	pyrP, uraA	uracil permease	--	--
gene2155	9.8e-92	177/179(98.88)	prt:AUC31_17065	K02825	pyrR	pyrimidine operon attenuation protein / uracil phosphoribosyltransferase	ko00240	Pyrimidine metabolism
gene2156	6.3e-168	290/300(96.67)	prt:AUC31_17060	K06180	rluD	23S rRNA pseudouridine1911/1915/1917 synthase	--	--
gene2157	1.2e-80	154/157(98.09)	prt:AUC31_17055	K03101	lspA	signal peptidase II	ko03060	Protein export
gene2158	0	908/920(98.70)	prt:AUC31_17050	K01870	IARS, ileS	isoleucyl-tRNA synthetase	ko00970	Aminoacyl-tRNA biosynthesis
gene2159	1.1e-66	173/175(98.86)	prt:AUC31_17045	K04074	divIVA	cell division initiation protein	--	--
gene2161	8.6e-33	78/87(89.66)	prt:AUC31_17035	K02221	yggT	YggT family protein	--	--
gene2162	8.5e-50	113/165(68.48)	pku:AUO94_05875	K09772	sepF	cell division inhibitor SepF	--	--
gene2163	9.6e-113	205/223(91.93)	prt:AUC31_17025	K06997	yggS, PROSC	PLP dependent protein	--	--
gene2164	1.1e-204	396/396(100.00)	prt:AUC31_17020	K03531	ftsZ	cell division protein FtsZ	ko04112	Cell cycle - Caulobacter
gene2165	1e-216	425/429(99.07)	prt:AUC31_17015	K03590	ftsA	cell division protein FtsA	ko04112	Cell cycle - Caulobacter
gene2169	5.7e-133	249/260(95.77)	prt:AUC31_16995	K03589	ftsQ	cell division protein FtsQ	ko04112	Cell cycle - Caulobacter
gene2170	5.1e-254	441/454(97.14)	prt:AUC31_16990	K01925	murD	UDP-N-acetylmuramoylalanine--D-glutamate ligase	ko00471|ko00550	D-Glutamine and D-glutamate metabolism|Peptidoglycan biosynthesis
gene2171	2.1e-161	310/322(96.27)	prt:AUC31_16985	K01000	mraY	phospho-N-acetylmuramoyl-pentapeptide-transferase	ko00550	Peptidoglycan biosynthesis
gene2172	0	709/732(96.86)	prt:AUC31_16980	K08724	pbpB	penicillin-binding protein 2B	ko00550	Peptidoglycan biosynthesis
gene2174	1.8e-173	306/312(98.08)	prt:AUC31_16970	K03438	mraW, rsmH	16S rRNA (cytosine1402-N4)-methyltransferase	--	--
gene2175	1.6e-76	139/141(98.58)	prt:AUC31_16965	K03925	mraZ	MraZ protein	--	--
gene2178	4.9e-146	263/285(92.28)	prt:AUC31_16950	K00077	panE, apbA	2-dehydropantoate 2-reductase	ko00770	Pantothenate and CoA biosynthesis
gene2180	3e-28	69/71(97.18)	prt:AUC31_16940	K02160	accB, bccP	acetyl-CoA carboxylase biotin carboxyl carrier protein	ko01200|ko00061|ko00620|ko00253|ko00720|ko00640|ko01212	Carbon metabolism|Fatty acid biosynthesis|Pyruvate metabolism|Tetracycline biosynthesis|Carbon fixation pathways in prokaryotes|Propanoate metabolism|Fatty acid metabolism
gene2181	2.5e-248	429/449(95.55)	prt:AUC31_16935	K01961	accC	acetyl-CoA carboxylase, biotin carboxylase subunit	ko01200|ko00061|ko00620|ko00253|ko00720|ko00640|ko01212	Carbon metabolism|Fatty acid biosynthesis|Pyruvate metabolism|Tetracycline biosynthesis|Carbon fixation pathways in prokaryotes|Propanoate metabolism|Fatty acid metabolism
gene2183	9.8e-25	56/58(96.55)	pln:Plano_1985	K02911	RP-L32, MRPL32, rpmF	large subunit ribosomal protein L32	ko03010	Ribosome
gene2184	1.4e-95	175/178(98.31)	prt:AUC31_16925	K07040	K07040	uncharacterized protein	--	--
gene2186	1.6e-183	332/341(97.36)	prt:AUC31_16915	K07177	K07177	Lon-like protease	ko02024	Quorum sensing
gene2187	3.2e-78	156/159(98.11)	prt:AUC31_16910	K00954	E2.7.7.3A, coaD, kdtB	pantetheine-phosphate adenylyltransferase	ko00770	Pantothenate and CoA biosynthesis
gene2191	9.2e-167	293/304(96.38)	prt:AUC31_16890	K01126	E3.1.4.46, glpQ, ugpQ	glycerophosphoryl diester phosphodiesterase	ko00564	Glycerophospholipid metabolism
gene2196	1.8e-78	151/153(98.69)	prt:AUC31_16865	K08976	K08976	putative membrane protein	--	--
gene2197	1.2e-169	305/308(99.03)	prt:AUC31_16860	K02862	ctaG	putative membrane protein	--	--
gene2198	7e-48	106/110(96.36)	prt:AUC31_16855	K02277	coxD, ctaF	cytochrome c oxidase subunit IV	ko00190	Oxidative phosphorylation
gene2199	5.2e-113	205/208(98.56)	prt:AUC31_16850	K02276	coxC	cytochrome c oxidase subunit III	ko00190	Oxidative phosphorylation
gene2200	0	630/637(98.90)	prt:AUC31_16845	K02274	coxA	cytochrome c oxidase subunit I	ko00190	Oxidative phosphorylation
gene2201	2e-192	351/363(96.69)	prt:AUC31_16840	K02275	coxB	cytochrome c oxidase subunit II	ko00190	Oxidative phosphorylation
gene2203	6.6e-165	303/305(99.34)	prt:AUC31_16830	K02259	COX15	cytochrome c oxidase assembly protein subunit 15	ko00190|ko02020|ko00860	Oxidative phosphorylation|Two-component system|Porphyrin and chlorophyll metabolism
gene2204	0	1136/1146(99.13)	prt:AUC31_16825	K01958	PC, pyc	pyruvate carboxylase	ko00020|ko01200|ko01230|ko00620|ko00720	Citrate cycle (TCA cycle)|Carbon metabolism|Biosynthesis of amino acids|Pyruvate metabolism|Carbon fixation pathways in prokaryotes
gene2205	3.9e-202	374/388(96.39)	prt:AUC31_16820	K03588	ftsW, spoVE	cell division protein FtsW	ko04112	Cell cycle - Caulobacter
gene2211	0	604/615(98.21)	prt:AUC31_16790	K06207	typA, bipA	GTP-binding protein	--	--
gene2213	1.8e-142	248/263(94.30)	prt:AUC31_16780	K01092	E3.1.3.25, IMPA, suhB	myo-inositol-1(or 4)-monophosphatase	ko00562|ko04070|ko00521	Inositol phosphate metabolism|Phosphatidylinositol signaling system|Streptomycin biosynthesis
gene2221	7.6e-253	456/469(97.23)	prt:AUC31_16745	K00382	DLD, lpd, pdhD	dihydrolipoamide dehydrogenase	ko00260|ko01200|ko00630|ko00620|ko00020|ko00280|ko00640|ko00010	Glycine, serine and threonine metabolism|Carbon metabolism|Glyoxylate and dicarboxylate metabolism|Pyruvate metabolism|Citrate cycle (TCA cycle)|Valine, leucine and isoleucine degradation|Propanoate metabolism|Glycolysis / Gluconeogenesis
gene2222	1.9e-224	447/463(96.54)	prt:AUC31_16740	K00627	DLAT, aceF, pdhC	pyruvate dehydrogenase E2 component (dihydrolipoamide acetyltransferase)	ko00020|ko01200|ko00620|ko00010	Citrate cycle (TCA cycle)|Carbon metabolism|Pyruvate metabolism|Glycolysis / Gluconeogenesis
gene2223	7.2e-178	322/325(99.08)	prt:AUC31_16735	K00162	PDHB, pdhB	pyruvate dehydrogenase E1 component beta subunit	ko04066|ko01200|ko00620|ko00020|ko00010	HIF-1 signaling pathway|Carbon metabolism|Pyruvate metabolism|Citrate cycle (TCA cycle)|Glycolysis / Gluconeogenesis
gene2224	8.5e-207	366/370(98.92)	prt:AUC31_16730	K00161	PDHA, pdhA	pyruvate dehydrogenase E1 component alpha subunit	ko04066|ko01200|ko00620|ko00020|ko00010	HIF-1 signaling pathway|Carbon metabolism|Pyruvate metabolism|Citrate cycle (TCA cycle)|Glycolysis / Gluconeogenesis
gene2226	2.3e-99	180/190(94.74)	prt:AUC31_16720	K01462	PDF, def	peptide deformylase	--	--
gene2227	4.3e-141	250/257(97.28)	prt:AUC31_16715	K07024	K07024	sucrose-6-phosphatase&#160;	--	--
gene2229	0	554/555(99.82)	prt:AUC31_16705	K12574	rnj	ribonuclease J	ko03018	RNA degradation
gene2230	6.5e-114	218/219(99.54)	prt:AUC31_16700	K03499	trkA, ktrA	trk system potassium uptake protein	--	--
gene2232	6.4e-207	365/367(99.46)	prt:AUC31_16685	K11072	potA	spermidine/putrescine transport system ATP-binding protein	ko02010	ABC transporters
gene2233	4.3e-147	273/274(99.64)	prt:AUC31_16680	K11071	potB	spermidine/putrescine transport system permease protein	ko02010	ABC transporters
gene2234	6.9e-134	267/268(99.63)	prt:AUC31_16675	K11070	potC	spermidine/putrescine transport system permease protein	ko02010	ABC transporters
gene2235	3.4e-197	343/358(95.81)	prt:AUC31_16670	K11069	potD	spermidine/putrescine transport system substrate-binding protein	ko02010	ABC transporters
gene2236	8.8e-210	390/397(98.24)	prt:AUC31_16665	K08153	blt	MFS transporter, DHA1 family, multidrug resistance protein	--	--
gene2237	8.2e-202	348/371(93.80)	prt:AUC31_16660	K05823	E3.5.1.47	N-acetyldiaminopimelate deacetylase	ko01230|ko00300	Biosynthesis of amino acids|Lysine biosynthesis
gene2238	9.6e-79	233/237(98.31)	prt:AUC31_16655	K05822	dapH, dapD	tetrahydrodipicolinate N-acetyltransferase	ko01230|ko00300	Biosynthesis of amino acids|Lysine biosynthesis
gene2244	5.5e-161	285/289(98.62)	prt:AUC31_16625	K00020	mmsB, HIBADH	3-hydroxyisobutyrate dehydrogenase	ko00280	Valine, leucine and isoleucine degradation
gene2246	6.1e-90	176/204(86.27)	prt:AUC31_16615	K07052	K07052	uncharacterized protein	--	--
gene2247	6.8e-75	144/147(97.96)	prt:AUC31_16610	K15973	mhqR	MarR family transcriptional regulator, 2-MHQ and catechol-resistance regulon repressor	--	--
gene2250	2.4e-128	240/248(96.77)	prt:AUC31_16595	K03093	SIGMA70	RNA polymerase sigma factor	--	--
gene2254	6.6e-298	512/522(98.08)	prt:AUC31_16575	K02837	prfC	peptide chain release factor 3	--	--
gene2255	1.1e-267	472/487(96.92)	prt:AUC31_16570	K05362	E6.3.2.7, murE	UDP-N-acetylmuramoyl-L-alanyl-D-glutamate-L-lysine ligase	ko00550	Peptidoglycan biosynthesis
gene2262	8.8e-262	444/462(96.10)	prt:AUC31_16535	K00128	E1.2.1.3	aldehyde dehydrogenase (NAD+)	ko00561|ko00071|ko00380|ko00310|ko00040|ko00410|ko00340|ko00620|ko00330|ko00903|ko00280|ko00625|ko00053|ko00010	Glycerolipid metabolism|Fatty acid degradation|Tryptophan metabolism|Lysine degradation|Pentose and glucuronate interconversions|beta-Alanine metabolism|Histidine metabolism|Pyruvate metabolism|Arginine and proline metabolism|Limonene and pinene degradation|Valine, leucine and isoleucine degradation|Chloroalkane and chloroalkene degradation|Ascorbate and aldarate metabolism|Glycolysis / Gluconeog…
gene2265	3.4e-116	206/239(86.19)	prt:AUC31_16525	K01174	nuc	micrococcal nuclease	--	--
gene2269	1.8e-173	320/325(98.46)	prt:AUC31_16500	K07080	K07080	uncharacterized protein	--	--
gene2274	8.1e-140	255/256(99.61)	prt:AUC31_16475	K00208	fabI	enoyl-[acyl-carrier protein] reductase I	ko00061|ko01212|ko00780	Fatty acid biosynthesis|Fatty acid metabolism|Biotin metabolism
gene2275	3.8e-217	450/456(98.68)	prt:AUC31_16470	K06213	mgtE	magnesium transporter	--	--
gene2277	1e-151	271/290(93.45)	prt:AUC31_16460	K06180	rluD	23S rRNA pseudouridine1911/1915/1917 synthase	--	--
gene2278	2.8e-151	267/269(99.26)	prt:AUC31_16455	K00858	ppnK, NADK	NAD+ kinase	ko00760	Nicotinate and nicotinamide metabolism
gene2279	1e-122	224/225(99.56)	prt:AUC31_16450	K07816	E2.7.6.5X	putative GTP pyrophosphokinase	ko00230	Purine metabolism
gene2281	1.7e-72	131/132(99.24)	prt:AUC31_16440	K06886	glbN	hemoglobin	--	--
gene2283	0	583/602(96.84)	prt:AUC31_16430	K08602	pepF, pepB	oligoendopeptidase F	--	--
gene2285	1.8e-119	215/218(98.62)	prt:AUC31_16420	K16511	mecA1_2	adapter protein MecA 1/2	--	--
gene2286	7.3e-68	132/132(100.00)	pku:AUO94_05165	K16509	spxA	regulatory protein spx	--	--
gene2288	5.2e-173	307/313(98.08)	prt:AUC31_16405	K10823	oppF	oligopeptide transport system ATP-binding protein	ko02024|ko02010	Quorum sensing|ABC transporters
gene2289	2.3e-198	348/351(99.15)	prt:AUC31_16400	K15583	oppD	oligopeptide transport system ATP-binding protein	ko02024|ko02010	Quorum sensing|ABC transporters
gene2290	5.8e-186	330/339(97.35)	prt:AUC31_16395	K15582	oppC	oligopeptide transport system permease protein	ko02024|ko02010	Quorum sensing|ABC transporters
gene2291	1.8e-162	304/311(97.75)	prt:AUC31_16390	K15581	oppB	oligopeptide transport system permease protein	ko02024|ko02010	Quorum sensing|ABC transporters
gene2292	9.9e-303	542/573(94.59)	prt:AUC31_16385	K15580	oppA, mppA	oligopeptide transport system substrate-binding protein	ko02024|ko02010	Quorum sensing|ABC transporters
gene2295	1e-179	322/330(97.58)	prt:AUC31_16375	K01867	WARS, trpS	tryptophanyl-tRNA synthetase	ko00970	Aminoacyl-tRNA biosynthesis
gene2296	1.1e-159	299/305(98.03)	prt:AUC31_16370	K02034	ABC.PE.P1	peptide/nickel transport system permease protein	ko02024	Quorum sensing
gene2297	1.3e-123	228/233(97.85)	prt:AUC31_16365	K02033	ABC.PE.P	peptide/nickel transport system permease protein	ko02024	Quorum sensing
gene2298	0	550/574(95.82)	prt:AUC31_16360	K02035	ABC.PE.S	peptide/nickel transport system substrate-binding protein	ko02024	Quorum sensing
gene2301	6.3e-227	403/411(98.05)	prt:AUC31_16345	K09458	fabF	3-oxoacyl-[acyl-carrier-protein] synthase II	ko00061|ko01212|ko00780	Fatty acid biosynthesis|Fatty acid metabolism|Biotin metabolism
gene2302	3.7e-171	308/310(99.35)	prt:AUC31_16340	K00648	fabH	3-oxoacyl-[acyl-carrier-protein] synthase III	ko00061|ko01212	Fatty acid biosynthesis|Fatty acid metabolism
gene2306	2.3e-142	247/255(96.86)	prt:AUC31_16320	K06889	K06889	uncharacterized protein	--	--
gene2307	1.7e-148	260/270(96.30)	prt:AUC31_16315	K07024	K07024	sucrose-6-phosphatase&#160;	--	--
gene2312	6.6e-59	143/187(76.47)	pln:Plano_0164	K07483	K07483	transposase	--	--
gene2315	6.6e-210	373/392(95.15)	prt:AUC31_16285	K07148	K07148	uncharacterized protein	--	--
gene2316	0	1152/1201(95.92)	prt:AUC31_16280	K16898	addA	ATP-dependent helicase/nuclease subunit A	--	--
gene2317	0	1129/1158(97.50)	prt:AUC31_16275	K16899	addB	ATP-dependent helicase/nuclease subunit B	--	--
gene2323	1.6e-197	354/368(96.20)	prt:AUC31_16245	K01739	metB	cystathionine gamma-synthase	ko01230|ko00920|ko00270|ko00450	Biosynthesis of amino acids|Sulfur metabolism|Cysteine and methionine metabolism|Selenocompound metabolism
gene2326	3.8e-141	287/294(97.62)	prt:AUC31_16230	K09811	ftsX	cell division transport system permease protein	ko02010	ABC transporters
gene2327	1.9e-124	227/228(99.56)	prt:AUC31_16225	K09812	ftsE	cell division transport system ATP-binding protein	ko02010	ABC transporters
gene2328	1.1e-56	112/115(97.39)	prt:AUC31_16220	K12263	cccB	cytochrome c551	--	--
gene2330	1.1e-199	375/399(93.98)	prt:AUC31_16210	K03316	TC.CPA1	monovalent cation:H+ antiporter, CPA1 family	--	--
gene2331	4.5e-167	301/327(92.05)	prt:AUC31_16205	K02836	prfB	peptide chain release factor 2	--	--
gene2332	0	828/838(98.81)	prt:AUC31_16200	K03070	secA	preprotein translocase subunit SecA	ko02024|ko03070|ko03060	Quorum sensing|Bacterial secretion system|Protein export
gene2335	4e-63	125/137(91.24)	prt:AUC31_16185	K02242	comFC	competence protein ComFC	--	--
gene2336	4.1e-224	386/442(87.33)	prt:AUC31_16180	K02240	comFA	competence protein ComFA	--	--
gene2339	1.1e-108	195/202(96.53)	prt:AUC31_16165	K02342	DPO3E, dnaQ	DNA polymerase III subunit epsilon	ko00230|ko00240|ko03440|ko03030|ko03430	Purine metabolism|Pyrimidine metabolism|Homologous recombination|DNA replication|Mismatch repair
gene2340	5.6e-121	224/224(100.00)	prt:AUC31_16160	K07692	degU	two-component system, NarL family, response regulator DegU	ko02020|ko02024	Two-component system|Quorum sensing
gene2341	4.3e-198	375/381(98.43)	prt:AUC31_16155	K07777	degS	two-component system, NarL family, sensor histidine kinase DegS	ko02020	Two-component system
gene2344	2.6e-168	356/358(99.44)	prt:AUC31_16140	K02851	wecA, tagO, rfe	UDP-GlcNAc:undecaprenyl-phosphate/decaprenyl-phosphate GlcNAc-1-phosphate transferase	--	--
gene2347	4.8e-225	418/440(95.00)	prt:AUC31_16125	K03311	TC.LIVCS	branched-chain amino acid:cation transporter, LIVCS family	--	--
gene2350	3.9e-195	335/429(78.09)	prt:AUC31_16110	K20480	nprR, nprA	HTH-type transcriptional regulator, quorum sensing regulator NprR	ko02024	Quorum sensing
gene2352	3e-137	241/244(98.77)	prt:AUC31_16100	K07010	K07010	putative glutamine amidotransferase	--	--
gene2353	5e-38	79/83(95.18)	prt:AUC31_16095	K07443	ybaZ	methylated-DNA-protein-cysteine methyltransferase related protein	--	--
gene2358	2.1e-233	408/431(94.66)	prt:AUC31_16070	K02083	allC	allantoate deiminase	ko00230	Purine metabolism
gene2361	9.3e-267	459/474(96.84)	prt:AUC31_16055	K00135	gabD	succinate-semialdehyde dehydrogenase / glutarate-semialdehyde dehydrogenase	ko00760|ko00310|ko00250|ko00650|ko00350	Nicotinate and nicotinamide metabolism|Lysine degradation|Alanine, aspartate and glutamate metabolism|Butanoate metabolism|Tyrosine metabolism
gene2362	2.8e-160	291/301(96.68)	prt:AUC31_16050	K00872	thrB1	homoserine kinase	ko00260|ko01230	Glycine, serine and threonine metabolism|Biosynthesis of amino acids
gene2363	3.5e-194	348/353(98.58)	prt:AUC31_16045	K01733	thrC	threonine synthase	ko00260|ko01230|ko00750	Glycine, serine and threonine metabolism|Biosynthesis of amino acids|Vitamin B6 metabolism
gene2364	6.8e-232	419/432(96.99)	prt:AUC31_16040	K00003	E1.1.1.3	homoserine dehydrogenase	ko00260|ko01230|ko00300|ko00270	Glycine, serine and threonine metabolism|Biosynthesis of amino acids|Lysine biosynthesis|Cysteine and methionine metabolism
gene2365	5.6e-245	437/455(96.04)	prt:AUC31_16035	K00928	lysC	aspartate kinase	ko00260|ko00261|ko00300|ko01230|ko00270|ko01210	Glycine, serine and threonine metabolism|Monobactam biosynthesis|Lysine biosynthesis|Biosynthesis of amino acids|Cysteine and methionine metabolism|2-Oxocarboxylic acid metabolism
gene2368	8.6e-210	365/387(94.32)	prt:AUC31_16020	K00841	patA	aminotransferase	ko01230|ko00300	Biosynthesis of amino acids|Lysine biosynthesis
gene2370	6.8e-124	226/236(95.76)	prt:AUC31_16010	K19224	lytE	peptidoglycan DL-endopeptidase LytE	--	--
gene2374	4.9e-246	428/430(99.53)	prt:AUC31_15990	K01637	E4.1.3.1, aceA	isocitrate lyase	ko01200|ko00630	Carbon metabolism|Glyoxylate and dicarboxylate metabolism
gene2375	4.2e-292	490/513(95.52)	prt:AUC31_15985	K01638	aceB, glcB	malate synthase	ko01200|ko00630|ko00620	Carbon metabolism|Glyoxylate and dicarboxylate metabolism|Pyruvate metabolism
gene2379	2.7e-189	353/367(96.19)	prt:AUC31_15970	K01992	ABC-2.P	ABC-2 type transport system permease protein	--	--
gene2380	3.8e-203	393/419(93.79)	prt:AUC31_15965	K01992	ABC-2.P	ABC-2 type transport system permease protein	--	--
gene2381	2.7e-166	302/310(97.42)	prt:AUC31_15960	K01990	ABC-2.A	ABC-2 type transport system ATP-binding protein	--	--
gene2382	3.3e-107	188/202(93.07)	prt:AUC31_15955	K01304	pcp	pyroglutamyl-peptidase	--	--
gene2383	2.1e-132	248/256(96.88)	prt:AUC31_15950	K02030	ABC.PA.S	polar amino acid transport system substrate-binding protein	--	--
gene2384	5e-114	217/219(99.09)	prt:AUC31_15945	K02029	ABC.PA.P	polar amino acid transport system permease protein	--	--
gene2385	1.4e-125	233/240(97.08)	prt:AUC31_15940	K02028	ABC.PA.A	polar amino acid transport system ATP-binding protein	--	--
gene2387	8.2e-116	223/258(86.43)	prt:AUC31_15930	K17836	penP	beta-lactamase class A	ko00311	Penicillin and cephalosporin biosynthesis
gene2391	1e-74	132/219(60.27)	oih:OB0932	K07025	K07025	putative hydrolase of the HAD superfamily	--	--
gene2392	5.6e-95	177/182(97.25)	prt:AUC31_15910	K01834	PGAM, gpmA	2,3-bisphosphoglycerate-dependent phosphoglycerate mutase	ko00260|ko00680|ko01200|ko01230|ko00010	Glycine, serine and threonine metabolism|Methane metabolism|Carbon metabolism|Biosynthesis of amino acids|Glycolysis / Gluconeogenesis
gene2395	1.5e-286	496/500(99.20)	prt:AUC31_15895	K12508	fcs	feruloyl-CoA synthase	--	--
gene2403	0	568/589(96.43)	prt:AUC31_15835	K01551	arsA, ASNA1	arsenite/tail-anchored protein-transporting ATPase	--	--
gene2407	5e-160	296/313(94.57)	prt:AUC31_15815	K16264	czcD, zitB	cobalt-zinc-cadmium efflux system protein	--	--
gene2408	5.4e-128	235/252(93.25)	prt:AUC31_15810	K17763	rsbR	rsbT co-antagonist protein RsbR	--	--
gene2411	2e-49	99/101(98.02)	prt:AUC31_15795	K07145	isdG, isdI	heme oxygenase (staphylobilin-producing)	--	--
gene2412	5.9e-208	364/374(97.33)	prt:AUC31_15790	K01739	metB	cystathionine gamma-synthase	ko01230|ko00920|ko00270|ko00450	Biosynthesis of amino acids|Sulfur metabolism|Cysteine and methionine metabolism|Selenocompound metabolism
gene2413	5e-218	389/390(99.74)	prt:AUC31_15785	K01760	metC	cystathionine beta-lyase	ko01230|ko00270|ko00450	Biosynthesis of amino acids|Cysteine and methionine metabolism|Selenocompound metabolism
gene2414	1.1e-220	393/403(97.52)	prt:AUC31_15780	K00027	ME2, sfcA, maeA	malate dehydrogenase (oxaloacetate-decarboxylating)	ko02020|ko01200|ko00620	Two-component system|Carbon metabolism|Pyruvate metabolism
gene2415	1.2e-156	286/311(91.96)	prt:AUC31_15775	K00074	paaH, hbd, fadB, mmgB	3-hydroxybutyryl-CoA dehydrogenase	ko00650|ko00362|ko00360	Butanoate metabolism|Benzoate degradation|Phenylalanine metabolism
gene2419	6.8e-202	351/369(95.12)	prt:AUC31_15755	K19430	epsN	pyridoxal phosphate-dependent aminotransferase EpsN	--	--
gene2420	4.7e-231	390/462(84.42)	prt:AUC31_15750	K01912	paaK	phenylacetate-CoA ligase	ko00360	Phenylalanine metabolism
gene2429	9.1e-164	278/290(95.86)	prt:AUC31_15700	K13281	uvsE, UVE1	UV DNA damage endonuclease	--	--
gene2430	9.9e-228	409/421(97.15)	prt:AUC31_15695	K07697	kinB	two-component system, sporulation sensor kinase B	ko02020	Two-component system
gene2432	1.2e-66	118/145(81.38)	prt:AUC31_15685	K02250	comK	competence protein ComK	ko02024	Quorum sensing
gene2444	2.8e-157	278/292(95.21)	prt:AUC31_15630	K00963	UGP2, galU, galF	UTP--glucose-1-phosphate uridylyltransferase	ko00040|ko00520|ko00500|ko00052	Pentose and glucuronate interconversions|Amino sugar and nucleotide sugar metabolism|Starch and sucrose metabolism|Galactose metabolism
gene2446	6.6e-251	422/436(96.79)	prt:AUC31_15620	K00823	puuE	4-aminobutyrate aminotransferase	ko00250|ko00410|ko00650|ko00640	Alanine, aspartate and glutamate metabolism|beta-Alanine metabolism|Butanoate metabolism|Propanoate metabolism
gene2449	7.9e-102	193/234(82.48)	prt:AUC31_15605	K07284	srtA	sortase A	--	--
gene2452	1.8e-93	176/177(99.44)	prt:AUC31_15590	K09775	K09775	uncharacterized protein	--	--
gene2454	0	539/557(96.77)	prt:AUC31_15580	K00111	glpA, glpD	glycerol-3-phosphate dehydrogenase	ko00564	Glycerophospholipid metabolism
gene2455	7.7e-296	497/500(99.40)	prt:AUC31_15575	K00864	glpK, GK	glycerol kinase	ko00561	Glycerolipid metabolism
gene2456	7.8e-149	271/276(98.19)	prt:AUC31_15570	K02440	GLPF	glycerol uptake facilitator protein	--	--
gene2457	4.5e-92	180/181(99.45)	prt:AUC31_15565	K02443	glpP	glycerol uptake operon antiterminator	--	--
gene2468	4.6e-187	333/392(84.95)	prt:AUC31_15510	K02474	wbpO	UDP-N-acetyl-D-galactosamine dehydrogenase	ko00520	Amino sugar and nucleotide sugar metabolism
gene2470	2e-214	411/504(81.55)	prt:AUC31_15500	K03980	murJ, mviN	putative peptidoglycan lipid II flippase	ko00550	Peptidoglycan biosynthesis
gene2488	4.3e-71	132/138(95.65)	prt:AUC31_15420	K03719	lrp	Lrp/AsnC family transcriptional regulator, leucine-responsive regulatory protein	--	--
gene2492	1.4e-223	368/396(92.93)	prt:AUC31_15400	K14155	patB, malY	cystathione beta-lyase	ko01230|ko00270|ko00450	Biosynthesis of amino acids|Cysteine and methionine metabolism|Selenocompound metabolism
gene2495	4.7e-181	317/376(84.31)	prt:AUC31_15385	K18967	dge1	diguanylate cyclase	--	--
gene2504	2e-20	49/76(64.47)	carc:NY10_2601	K18923	stbD	antitoxin StbD	--	--
gene2521	1.1e-137	256/274(93.43)	prt:AUC31_15200	K07024	K07024	sucrose-6-phosphatase&#160;	--	--
gene2522	1.2e-88	157/203(77.34)	spsy:AZE41_06240	K07130	kynB	arylformamidase	ko00630|ko00380	Glyoxylate and dicarboxylate metabolism|Tryptophan metabolism
gene2523	3.1e-82	166/178(93.26)	prt:AUC31_15195	K08094	hxlB	6-phospho-3-hexuloisomerase	ko01200|ko00680|ko00030|ko01230	Carbon metabolism|Methane metabolism|Pentose phosphate pathway|Biosynthesis of amino acids
gene2524	7e-105	209/213(98.12)	prt:AUC31_15190	K08093	hxlA	3-hexulose-6-phosphate synthase	ko01200|ko00680|ko00030|ko01230	Carbon metabolism|Methane metabolism|Pentose phosphate pathway|Biosynthesis of amino acids
gene2525	1.4e-215	387/401(96.51)	prt:AUC31_15185	K00009	mtlD	mannitol-1-phosphate 5-dehydrogenase	ko00051	Fructose and mannose metabolism
gene2526	0	647/691(93.63)	prt:AUC31_15180	K03483	mtlR	mannitol operon transcriptional antiterminator	--	--
gene2527	0	618/649(95.22)	prt:AUC31_15175	K02800	PTS-Mtl-EIIC, mtlA, cmtA	PTS system, mannitol-specific IIC component	ko02060|ko00051	Phosphotransferase system (PTS)|Fructose and mannose metabolism
gene2529	2.2e-39	87/89(97.75)	prt:AUC31_15170	K11189	PTS-HPR	phosphocarrier protein	--	--
gene2530	0	560/568(98.59)	prt:AUC31_15165	K08483	PTS-EI.PTSI, ptsI	phosphotransferase system, enzyme I, PtsI	ko02060	Phosphotransferase system (PTS)
gene2535	2.1e-250	457/472(96.82)	prt:AUC31_15155	K03310	TC.AGCS	alanine or glycine:cation symporter, AGCS family	--	--
gene2537	9.3e-120	202/305(66.23)	beo:BEH_23210	K20534	gtrB, csbB	polyisoprenyl-phosphate glycosyltransferase	--	--
gene2541	5.4e-94	167/205(81.46)	prt:AUC31_15125	K01091	gph	phosphoglycolate phosphatase	ko00630	Glyoxylate and dicarboxylate metabolism
gene2542	7.8e-103	188/193(97.41)	prt:AUC31_15070	K02250	comK	competence protein ComK	ko02024	Quorum sensing
gene2555	1.7e-172	359/686(52.33)	prt:AUC31_14515	K20276	bapA	large repetitive protein	ko02024	Quorum sensing
gene2557	2.2e-142	237/321(73.83)	pln:Plano_2273	K01784	galE, GALE	UDP-glucose 4-epimerase	ko00520|ko00052	Amino sugar and nucleotide sugar metabolism|Galactose metabolism
gene2560	3.1e-148	262/377(69.50)	cob:COB47_0922	K08068	siaA, neuC1	UDP-N-acetylglucosamine 2-epimerase (hydrolysing)	ko00520	Amino sugar and nucleotide sugar metabolism
gene2565	6e-168	288/363(79.34)	bwe:BcerKBAB4_5059	K01854	glf	UDP-galactopyranose mutase	ko00520|ko00052	Amino sugar and nucleotide sugar metabolism|Galactose metabolism
gene2567	2.8e-128	230/290(79.31)	pln:Plano_2255	K00963	UGP2, galU, galF	UTP--glucose-1-phosphate uridylyltransferase	ko00040|ko00520|ko00500|ko00052	Pentose and glucuronate interconversions|Amino sugar and nucleotide sugar metabolism|Starch and sucrose metabolism|Galactose metabolism
gene2568	4.3e-133	234/255(91.76)	prt:AUC31_14905	K01104	E3.1.3.48	protein-tyrosine phosphatase	--	--
gene2574	9.7e-176	293/351(83.48)	prt:AUC31_14860	K01710	E4.2.1.46, rfbB, rffG	dTDP-glucose 4,6-dehydratase	ko00525|ko00523|ko01055|ko00521	Acarbose and validamycin biosynthesis|Polyketide sugar unit biosynthesis|Biosynthesis of vancomycin group antibiotics|Streptomycin biosynthesis
gene2576	0	626/674(92.88)	prt:AUC31_14850	K01119	cpdB	2',3'-cyclic-nucleotide 2'-phosphodiesterase / 3'-nucleotidase	ko00230|ko00240	Purine metabolism|Pyrimidine metabolism
gene2577	3.1e-28	59/95(62.11)	carc:NY10_2602	K06218	relE, stbE	mRNA interferase RelE/StbE	--	--
gene2578	2.7e-25	60/106(56.60)	carc:NY10_2601	K18923	stbD	antitoxin StbD	--	--
gene2582	6.6e-123	233/246(94.72)	prt:AUC31_14825	K19224	lytE	peptidoglycan DL-endopeptidase LytE	--	--
gene2585	6.6e-52	100/120(83.33)	prt:AUC31_14810	K02859	ribT	riboflavin biosynthesis RibT protein	--	--
gene2590	5.5e-121	213/221(96.38)	prt:AUC31_14780	K01560	E3.8.1.2	2-haloacid dehalogenase	ko00625|ko00361	Chloroalkane and chloroalkene degradation|Chlorocyclohexane and chlorobenzene degradation
gene2595	2.1e-76	137/148(92.57)	prt:AUC31_14760	K03574	mutT, NUDT15, MTH2	8-oxo-dGTP diphosphatase	--	--
gene2601	0	658/704(93.47)	prt:AUC31_14735	K01533	copB	Cu2+-exporting ATPase	--	--
gene2617	7.8e-50	96/173(55.49)	bif:N288_04120	K07448	mrr	restriction system protein	--	--
gene2620	9.4e-91	153/204(75.00)	prt:AUC31_14645	K07734	paiB	transcriptional regulator	--	--
gene2622	2.4e-51	108/113(95.58)	prt:AUC31_14640	K18924	ykkC	paired small multidrug resistance pump	--	--
gene2623	2.4e-50	98/104(94.23)	prt:AUC31_14635	K18925	ykkD	paired small multidrug resistance pump	--	--
gene2624	1.1e-161	283/298(94.97)	prt:AUC31_14630	K00074	paaH, hbd, fadB, mmgB	3-hydroxybutyryl-CoA dehydrogenase	ko00650|ko00362|ko00360	Butanoate metabolism|Benzoate degradation|Phenylalanine metabolism
gene2626	4.8e-166	297/321(92.52)	prt:AUC31_14605	K00847	E2.7.1.4, scrK	fructokinase	ko00520|ko00500|ko00051	Amino sugar and nucleotide sugar metabolism|Starch and sucrose metabolism|Fructose and mannose metabolism
gene2627	9e-289	468/489(95.71)	prt:AUC31_14600	K01193	E3.2.1.26, sacA	beta-fructofuranosidase	ko00500|ko00052	Starch and sucrose metabolism|Galactose metabolism
gene2630	6e-87	160/243(65.84)	bmh:BMWSH_2778	K02003	ABC.CD.A	putative ABC transport system ATP-binding protein	--	--
gene2632	3.4e-39	80/180(44.44)	bww:bwei_0329	K03088	SIG3.2, rpoE	RNA polymerase sigma-70 factor, ECF subfamily	--	--
gene2634	1.8e-30	66/66(100.00)	prt:AUC31_14585	K03704	cspA	cold shock protein (beta-ribbon, CspA family)	--	--
gene2643	5.1e-61	119/174(68.39)	spsy:AZE41_16720	K03088	SIG3.2, rpoE	RNA polymerase sigma-70 factor, ECF subfamily	--	--
gene2648	9e-50	94/173(54.34)	bsj:UP17_21185	K03088	SIG3.2, rpoE	RNA polymerase sigma-70 factor, ECF subfamily	--	--
gene2658	6.8e-173	312/316(98.73)	prt:AUC31_14510	K00948	PRPS, prsA	ribose-phosphate pyrophosphokinase	ko00230|ko01230|ko00030|ko01200	Purine metabolism|Biosynthesis of amino acids|Pentose phosphate pathway|Carbon metabolism
gene2661	1.2e-139	281/626(44.89)	lwe:lwe0239	K02034	ABC.PE.P1	peptide/nickel transport system permease protein	ko02024	Quorum sensing
gene2667	1e-64	132/141(93.62)	prt:AUC31_14470	K09936	TC.BAT2	bacterial/archaeal transporter family-2 protein	ko02024	Quorum sensing
gene2669	3.8e-151	273/282(96.81)	prt:AUC31_14455	K17763	rsbR	rsbT co-antagonist protein RsbR	--	--
gene2676	1.2e-106	195/205(95.12)	prt:AUC31_14420	K00788	thiE	thiamine-phosphate pyrophosphorylase	ko00730	Thiamine metabolism
gene2677	3.4e-86	160/271(59.04)	jeo:JMA_10730	K00941	thiD	hydroxymethylpyrimidine/phosphomethylpyrimidine kinase	ko00730	Thiamine metabolism
gene2678	3.6e-132	244/253(96.44)	prt:AUC31_14410	K00878	thiM	hydroxyethylthiazole kinase	ko00730	Thiamine metabolism
gene2679	1.8e-130	222/229(96.94)	prt:AUC31_14405	K03707	tenA	thiaminase (transcriptional activator TenA)	ko00730	Thiamine metabolism
gene2683	0	970/1166(83.19)	prt:AUC31_14385	K07004	K07004	uncharacterized protein	--	--
gene2684	1.1e-260	488/508(96.06)	prt:AUC31_14380	K03980	murJ, mviN	putative peptidoglycan lipid II flippase	ko00550	Peptidoglycan biosynthesis
gene2688	9.3e-190	331/371(89.22)	prt:AUC31_14360	K08693	yfkN	2',3'-cyclic-nucleotide 2'-phosphodiesterase / 3'-nucleotidase / 5'-nucleotidase	ko00230|ko00240|ko00760	Purine metabolism|Pyrimidine metabolism|Nicotinate and nicotinamide metabolism
gene2690	5.6e-22	56/116(48.28)	bsm:BSM4216_3583	K09153	K09153	uncharacterized protein	--	--
gene2693	0	731/820(89.15)	prt:AUC31_14355	K08693	yfkN	2',3'-cyclic-nucleotide 2'-phosphodiesterase / 3'-nucleotidase / 5'-nucleotidase	ko00230|ko00240|ko00760	Purine metabolism|Pyrimidine metabolism|Nicotinate and nicotinamide metabolism
gene2694	0	1389/1561(88.98)	prt:AUC31_14350	K01361	E3.4.21.96	lactocepin	--	--
gene2702	1.3e-123	227/239(94.98)	prt:AUC31_14310	K05946	E2.4.1.187, tagA	N-acetylglucosaminyldiphosphoundecaprenol N-acetyl-beta-D-mannosaminyltransferase	--	--
gene2703	3e-240	414/425(97.41)	prt:AUC31_14305	K02472	wecC	UDP-N-acetyl-D-mannosaminuronic acid dehydrogenase	ko00520	Amino sugar and nucleotide sugar metabolism
gene2704	7.2e-243	442/473(93.45)	prt:AUC31_14300	K03310	TC.AGCS	alanine or glycine:cation symporter, AGCS family	--	--
gene2705	1.4e-201	351/362(96.96)	prt:AUC31_14295	K14665	amhX	amidohydrolase	--	--
gene2708	3e-260	484/491(98.57)	prt:AUC31_14280	K14392	panF	sodium/pantothenate symporter	--	--
gene2717	1.8e-196	349/368(94.84)	prt:AUC31_14245	K19802	ycjG, ykfB	L-Ala-D/L-Glu epimerase	--	--
gene2718	2.4e-175	303/307(98.70)	prt:AUC31_14240	K01297	ldcA	muramoyltetrapeptide carboxypeptidase	--	--
gene2719	3.2e-295	511/545(93.76)	prt:AUC31_14235	K16199	dppE	dipeptide transport system substrate-binding protein	ko02010	ABC transporters
gene2720	6.6e-191	337/346(97.40)	prt:AUC31_14230	K16202	dppD	dipeptide transport system ATP-binding protein	ko02010	ABC transporters
gene2721	5.8e-169	303/306(99.02)	prt:AUC31_14225	K16201	dppC	dipeptide transport system permease protein	ko02010	ABC transporters
gene2722	3.6e-166	310/311(99.68)	prt:AUC31_14220	K16200	dppB1	dipeptide transport system permease protein	ko02010	ABC transporters
gene2723	1.4e-145	264/274(96.35)	prt:AUC31_14215	K16203	dppA1	D-amino peptidase	--	--
gene2729	5.1e-53	94/136(69.12)	pku:AUO94_03705	K03111	ssb	single-strand DNA-binding protein	ko03430|ko03030|ko03440	Mismatch repair|DNA replication|Homologous recombination
gene2731	5e-78	144/145(99.31)	prt:AUC31_14185	K02372	fabZ	3-hydroxyacyl-[acyl-carrier-protein] dehydratase	ko00061|ko01212|ko00780	Fatty acid biosynthesis|Fatty acid metabolism|Biotin metabolism
gene2733	5.8e-175	322/331(97.28)	prt:AUC31_14175	K03569	mreB	rod shape-determining protein MreB and related proteins	--	--
gene2734	1e-235	427/432(98.84)	prt:AUC31_14170	K00790	murA	UDP-N-acetylglucosamine 1-carboxyvinyltransferase	ko00520|ko00550	Amino sugar and nucleotide sugar metabolism|Peptidoglycan biosynthesis
gene2736	9.3e-63	133/134(99.25)	prt:AUC31_14160	K02114	ATPF1E, atpC	F-type H+-transporting ATPase subunit epsilon	ko00190|ko00195	Oxidative phosphorylation|Photosynthesis
gene2737	1.3e-263	470/471(99.79)	prt:AUC31_14155	K02112	ATPF1B, atpD	F-type H+-transporting ATPase subunit beta	ko00190|ko00195	Oxidative phosphorylation|Photosynthesis
gene2738	5.2e-148	280/285(98.25)	prt:AUC31_14150	K02115	ATPF1G, atpG	F-type H+-transporting ATPase subunit gamma	ko00190|ko00195	Oxidative phosphorylation|Photosynthesis
gene2739	6e-280	500/502(99.60)	prt:AUC31_14145	K02111	ATPF1A, atpA	F-type H+-transporting ATPase subunit alpha	ko00190|ko00195	Oxidative phosphorylation|Photosynthesis
gene2740	3.5e-86	170/176(96.59)	prt:AUC31_14140	K02113	ATPF1D, atpH	F-type H+-transporting ATPase subunit delta	ko00190|ko00195	Oxidative phosphorylation|Photosynthesis
gene2741	2.4e-47	168/173(97.11)	prt:AUC31_14135	K02109	ATPF0B, atpF	F-type H+-transporting ATPase subunit b	ko00190|ko00195	Oxidative phosphorylation|Photosynthesis
gene2742	3.1e-25	70/70(100.00)	prt:AUC31_14130	K02110	ATPF0C, atpE	F-type H+-transporting ATPase subunit c	ko00190|ko00195	Oxidative phosphorylation|Photosynthesis
gene2743	8.5e-128	235/236(99.58)	prt:AUC31_14125	K02108	ATPF0A, atpB	F-type H+-transporting ATPase subunit a	ko00190|ko00195	Oxidative phosphorylation|Photosynthesis
gene2744	1.2e-59	121/123(98.37)	prt:AUC31_14120	K02116	atpI	ATP synthase protein I	--	--
gene2747	2.1e-205	362/365(99.18)	prt:AUC31_14110	K01791	wecB	UDP-N-acetylglucosamine 2-epimerase (non-hydrolysing)	ko00520	Amino sugar and nucleotide sugar metabolism
gene2748	3.4e-112	208/209(99.52)	prt:AUC31_14105	K00761	upp, UPRT	uracil phosphoribosyltransferase	ko00240	Pyrimidine metabolism
gene2750	1.9e-231	409/411(99.51)	prt:AUC31_14095	K00600	glyA, SHMT	glycine hydroxymethyltransferase	ko00260|ko00680|ko01200|ko00630|ko00460|ko00670|ko01230	Glycine, serine and threonine metabolism|Methane metabolism|Carbon metabolism|Glyoxylate and dicarboxylate metabolism|Cyanoamino acid metabolism|One carbon pool by folate|Biosynthesis of amino acids
gene2752	4.2e-77	142/145(97.93)	prt:AUC31_14085	K01808	rpiB	ribose 5-phosphate isomerase B	ko00710|ko01200|ko00030|ko00051|ko01230	Carbon fixation in photosynthetic organisms|Carbon metabolism|Pentose phosphate pathway|Fructose and mannose metabolism|Biosynthesis of amino acids
gene2753	1.1e-73	138/144(95.83)	prt:AUC31_14080	K20201	ywlE	protein arginine phosphatase	--	--
gene2755	1.3e-182	318/329(96.66)	prt:AUC31_14075	K07566	tsaC, rimN, SUA5	L-threonylcarbamoyladenylate synthase	--	--
gene2756	7.2e-153	273/291(93.81)	prt:AUC31_14070	K02493	hemK, prmC, HEMK	release factor glutamine methyltransferase	--	--
gene2757	5.7e-184	340/359(94.71)	prt:AUC31_14065	K02835	prfA, MTRF1, MRF1	peptide chain release factor 1	--	--
gene2758	2.2e-108	195/197(98.98)	prt:AUC31_14060	K00857	tdk, TK	thymidine kinase	ko00983|ko00240	Drug metabolism - other enzymes|Pyrimidine metabolism
gene2759	4.4e-35	70/71(98.59)	prt:AUC31_14055	K02909	RP-L31, rpmE	large subunit ribosomal protein L31	ko03010	Ribosome
gene2760	5.7e-239	426/427(99.77)	prt:AUC31_14050	K03628	rho	transcription termination factor Rho	ko03018	RNA degradation
gene2761	1.4e-173	317/321(98.75)	prt:AUC31_14045	K02446	glpX	fructose-1,6-bisphosphatase II	ko00710|ko00680|ko01200|ko00030|ko00051|ko00010	Carbon fixation in photosynthetic organisms|Methane metabolism|Carbon metabolism|Pentose phosphate pathway|Fructose and mannose metabolism|Glycolysis / Gluconeogenesis
gene2762	2.3e-240	431/432(99.77)	prt:AUC31_14040	K00790	murA	UDP-N-acetylglucosamine 1-carboxyvinyltransferase	ko00520|ko00550	Amino sugar and nucleotide sugar metabolism|Peptidoglycan biosynthesis
gene2763	2.8e-117	216/216(100.00)	prt:AUC31_14035	K00616	E2.2.1.2, talA, talB	transaldolase	ko01200|ko00030|ko01230	Carbon metabolism|Pentose phosphate pathway|Biosynthesis of amino acids
gene2764	5.1e-159	283/287(98.61)	prt:AUC31_14030	K01624	FBA, fbaA	fructose-bisphosphate aldolase, class II	ko00710|ko00680|ko01200|ko01230|ko00030|ko00051|ko00010	Carbon fixation in photosynthetic organisms|Methane metabolism|Carbon metabolism|Biosynthesis of amino acids|Pentose phosphate pathway|Fructose and mannose metabolism|Glycolysis / Gluconeogenesis
gene2765	7.8e-61	117/119(98.32)	prt:AUC31_14025	K02490	spo0F	two-component system, response regulator, stage 0 sporulation protein F	ko02020|ko02024	Two-component system|Quorum sensing
gene2767	0	528/532(99.25)	prt:AUC31_14015	K01937	pyrG, CTPS	CTP synthase	ko00240	Pyrimidine metabolism
gene2768	7e-46	96/96(100.00)	prt:AUC31_14010	K03048	rpoE	DNA-directed RNA polymerase subunit delta	ko00230|ko00240|ko03020	Purine metabolism|Pyrimidine metabolism|RNA polymerase
gene2769	0	1074/1083(99.17)	prt:AUC31_14005	K11942	E5.4.99.2	isobutyryl-CoA mutase	ko00630|ko00640|ko00280|ko01200	Glyoxylate and dicarboxylate metabolism|Propanoate metabolism|Valine, leucine and isoleucine degradation|Carbon metabolism
gene2773	3.7e-154	280/283(98.94)	prt:AUC31_13985	K00074	paaH, hbd, fadB, mmgB	3-hydroxybutyryl-CoA dehydrogenase	ko00650|ko00362|ko00360	Butanoate metabolism|Benzoate degradation|Phenylalanine metabolism
gene2774	5.7e-217	387/397(97.48)	prt:AUC31_13980	K00626	E2.3.1.9, atoB	acetyl-CoA C-acetyltransferase	ko00900|ko01200|ko00071|ko00380|ko00310|ko00072|ko00620|ko00630|ko00720|ko00280|ko02020|ko01212|ko00650|ko00640|ko00362	Terpenoid backbone biosynthesis|Carbon metabolism|Fatty acid degradation|Tryptophan metabolism|Lysine degradation|Synthesis and degradation of ketone bodies|Pyruvate metabolism|Glyoxylate and dicarboxylate metabolism|Carbon fixation pathways in prokaryotes|Valine, leucine and isoleucine degradation|Two-component system|Fatty acid metabolism|Butanoate metabolism|Propanoate metabolism|Benzoate degr…
gene2778	1.8e-102	192/196(97.96)	prt:AUC31_13950	K00798	MMAB, pduO	cob(I)alamin adenosyltransferase	ko00860	Porphyrin and chlorophyll metabolism
gene2780	1.6e-92	159/194(81.96)	prt:AUC31_13940	K02226	cobC, phpB	alpha-ribazole phosphatase	ko00860	Porphyrin and chlorophyll metabolism
gene2781	9e-115	217/256(84.77)	prt:AUC31_13935	K02233	E2.7.8.26, cobS, cobV	adenosylcobinamide-GDP ribazoletransferase	ko00860	Porphyrin and chlorophyll metabolism
gene2782	1.2e-89	158/182(86.81)	prt:AUC31_13930	K02231	cobP, cobU	adenosylcobinamide kinase / adenosylcobinamide-phosphate guanylyltransferase	ko00860	Porphyrin and chlorophyll metabolism
gene2783	6.5e-180	305/358(85.20)	prt:AUC31_13925	K04720	cobD	threonine-phosphate decarboxylase	ko00860	Porphyrin and chlorophyll metabolism
gene2784	5.8e-164	288/317(90.85)	prt:AUC31_13920	K02227	cbiB, cobD	adenosylcobinamide-phosphate synthase	ko00860	Porphyrin and chlorophyll metabolism
gene2785	7.6e-264	469/485(96.70)	prt:AUC31_13915	K02013	ABC.FEV.A	iron complex transport system ATP-binding protein	ko02010	ABC transporters
gene2786	5.1e-171	326/330(98.79)	prt:AUC31_13910	K02015	ABC.FEV.P	iron complex transport system permease protein	ko02010	ABC transporters
gene2787	1.5e-151	283/325(87.08)	prt:AUC31_13905	K02016	ABC.FEV.S	iron complex transport system substrate-binding protein	ko02010	ABC transporters
gene2788	1.8e-311	543/553(98.19)	prt:AUC31_13895	K01887	RARS, argS	arginyl-tRNA synthetase	ko00970	Aminoacyl-tRNA biosynthesis
gene2790	3e-184	339/407(83.29)	pku:AUO94_03400	K03316	TC.CPA1	monovalent cation:H+ antiporter, CPA1 family	--	--
gene2791	3.3e-166	286/290(98.62)	prt:AUC31_13885	K01480	speB	agmatinase	ko00330	Arginine and proline metabolism
gene2792	2.6e-160	276/277(99.64)	prt:AUC31_13880	K00797	speE, SRM	spermidine synthase	ko00330|ko00410|ko00480|ko00270	Arginine and proline metabolism|beta-Alanine metabolism|Glutathione metabolism|Cysteine and methionine metabolism
gene2794	2.3e-24	60/61(98.36)	prt:AUC31_13870	K01821	praC, xylH	4-oxalocrotonate tautomerase	ko00622|ko00621|ko00362|ko01220	Xylene degradation|Dioxin degradation|Benzoate degradation|Degradation of aromatic compounds
gene2795	3.7e-85	160/168(95.24)	prt:AUC31_13865	K09388	K09388	uncharacterized protein	--	--
gene2796	2e-252	427/434(98.39)	prt:AUC31_13860	K06885	K06885	uncharacterized protein	--	--
gene2797	2.3e-145	263/273(96.34)	prt:AUC31_13855	K16869	lipL	octanoyl-[GcvH]:protein N-octanoyltransferase	--	--
gene2798	1.4e-141	247/249(99.20)	prt:AUC31_13850	K09162	cld	chlorite dismutase	--	--
gene2802	3.9e-122	206/224(91.96)	prt:AUC31_13825	K03648	UNG, UDG	uracil-DNA glycosylase	ko03410	Base excision repair
gene2804	1.8e-153	274/277(98.92)	prt:AUC31_13815	K00868	pdxK, pdxY	pyridoxine kinase	ko00750	Vitamin B6 metabolism
gene2805	8.3e-52	120/301(39.87)	hhd:HBHAL_4654	K02034	ABC.PE.P1	peptide/nickel transport system permease protein	ko02024	Quorum sensing
gene2806	3e-125	233/286(81.47)	prt:AUC31_13805	K02033	ABC.PE.P	peptide/nickel transport system permease protein	ko02024	Quorum sensing
gene2811	1.1e-139	258/275(93.82)	prt:AUC31_13780	K02424	fliY	cystine transport system substrate-binding protein	ko02010	ABC transporters
gene2812	3e-117	230/233(98.71)	prt:AUC31_13775	K10009	ABC.CYST.P	cystine transport system permease protein	ko02010	ABC transporters
gene2813	1.3e-129	238/249(95.58)	prt:AUC31_13770	K10010	ABC.CYST.A	cystine transport system ATP-binding protein	ko02010	ABC transporters
gene2817	8.4e-221	389/396(98.23)	prt:AUC31_13750	K00639	kbl, GCAT	glycine C-acetyltransferase	ko00260	Glycine, serine and threonine metabolism
gene2818	3.4e-192	436/479(91.02)	prt:AUC31_13745	K01421	yhgE	putative membrane protein	--	--
gene2821	4.3e-206	367/377(97.35)	prt:AUC31_13730	K17217	mccB	cystathionine gamma-lyase / homocysteine desulfhydrase	ko00260|ko01230|ko00270|ko00920	Glycine, serine and threonine metabolism|Biosynthesis of amino acids|Cysteine and methionine metabolism|Sulfur metabolism
gene2822	4.7e-166	299/311(96.14)	prt:AUC31_13725	K17216	mccA	cystathionine beta-synthase (O-acetyl-L-serine)	ko01230|ko00270	Biosynthesis of amino acids|Cysteine and methionine metabolism
gene2823	1.9e-86	156/157(99.36)	prt:AUC31_13720	K07173	luxS	S-ribosylhomocysteine lyase	ko01230|ko02024|ko00270|ko05111	Biosynthesis of amino acids|Quorum sensing|Cysteine and methionine metabolism|Vibrio cholerae pathogenic cycle
gene2824	3.6e-109	197/211(93.36)	prt:AUC31_13715	K17462	yrrT	putative AdoMet-dependent methyltransferase	ko01230|ko00270	Biosynthesis of amino acids|Cysteine and methionine metabolism
gene2825	3.5e-112	210/214(98.13)	prt:AUC31_13710	K07149	K07149	uncharacterized protein	--	--
gene2826	5.8e-75	144/162(88.89)	prt:AUC31_13705	K03976	ybaK, ebsC	Cys-tRNA(Pro)/Cys-tRNA(Cys) deacylase	--	--
gene2827	0	707/719(98.33)	prt:AUC31_13700	K03169	topB	DNA topoisomerase III	--	--
gene2828	3.1e-104	186/189(98.41)	prt:AUC31_13690	K00299	ssuE	FMN reductase	ko00740|ko00920	Riboflavin metabolism|Sulfur metabolism
gene2833	2.1e-94	177/178(99.44)	prt:AUC31_13665	K03088	SIG3.2, rpoE	RNA polymerase sigma-70 factor, ECF subfamily	--	--
gene2836	1.8e-96	181/191(94.76)	prt:AUC31_13650	K08591	plsY	glycerol-3-phosphate acyltransferase PlsY	ko00564|ko00561	Glycerophospholipid metabolism|Glycerolipid metabolism
gene2840	4.7e-118	214/236(90.68)	prt:AUC31_13635	K01126	E3.1.4.46, glpQ, ugpQ	glycerophosphoryl diester phosphodiesterase	ko00564	Glycerophospholipid metabolism
gene2841	1.6e-160	278/284(97.89)	prt:AUC31_13630	K00453	E1.13.11.11, TDO2	tryptophan 2,3-dioxygenase	ko00380	Tryptophan metabolism
gene2844	0	582/607(95.88)	prt:AUC31_13615	K06147	ABCB-BAC	ATP-binding cassette, subfamily B, bacterial	--	--
gene2845	7.5e-295	548/574(95.47)	prt:AUC31_13610	K06147	ABCB-BAC	ATP-binding cassette, subfamily B, bacterial	--	--
gene2852	8.3e-218	369/379(97.36)	prt:AUC31_13585	K00121	frmA, ADH5, adhC	S-(hydroxymethyl)glutathione dehydrogenase / alcohol dehydrogenase	ko00982|ko00980|ko00680|ko01220|ko00071|ko00626|ko00350|ko01200|ko00830|ko00625|ko00010	Drug metabolism - cytochrome P450|Metabolism of xenobiotics by cytochrome P450|Methane metabolism|Degradation of aromatic compounds|Fatty acid degradation|Naphthalene degradation|Tyrosine metabolism|Carbon metabolism|Retinol metabolism|Chloroalkane and chloroalkene degradation|Glycolysis / Gluconeogenesis
gene2855	3.1e-191	333/392(84.95)	prt:AUC31_13575	K01872	AARS, alaS	alanyl-tRNA synthetase	ko00970	Aminoacyl-tRNA biosynthesis
gene2859	2.5e-267	473/493(95.94)	prt:AUC31_13555	K00128	E1.2.1.3	aldehyde dehydrogenase (NAD+)	ko00561|ko00071|ko00380|ko00310|ko00040|ko00410|ko00340|ko00620|ko00330|ko00903|ko00280|ko00625|ko00053|ko00010	Glycerolipid metabolism|Fatty acid degradation|Tryptophan metabolism|Lysine degradation|Pentose and glucuronate interconversions|beta-Alanine metabolism|Histidine metabolism|Pyruvate metabolism|Arginine and proline metabolism|Limonene and pinene degradation|Valine, leucine and isoleucine degradation|Chloroalkane and chloroalkene degradation|Ascorbate and aldarate metabolism|Glycolysis / Gluconeog…
gene2861	5.8e-188	309/320(96.56)	prt:AUC31_13545	K07146	K07146	UPF0176 protein	--	--
gene2865	1.1e-58	143/187(76.47)	pln:Plano_0164	K07483	K07483	transposase	--	--
gene2867	1.4e-300	508/523(97.13)	prt:AUC31_13530	K01895	ACSS, acs	acetyl-CoA synthetase	ko00680|ko01200|ko00620|ko00720|ko00640|ko00010	Methane metabolism|Carbon metabolism|Pyruvate metabolism|Carbon fixation pathways in prokaryotes|Propanoate metabolism|Glycolysis / Gluconeogenesis
gene2874	2.5e-142	266/287(92.68)	prt:AUC31_13495	K03298	TC.DME	drug/metabolite transporter, DME family	--	--
gene2876	8.3e-193	328/339(96.76)	prt:AUC31_13485	K00641	metX	homoserine O-acetyltransferase	ko00270	Cysteine and methionine metabolism
gene2877	5.7e-247	424/429(98.83)	prt:AUC31_13480	K01740	metY	O-acetylhomoserine (thiol)-lyase	ko00270	Cysteine and methionine metabolism
gene2878	1.6e-188	338/343(98.54)	prt:AUC31_13475	K02071	metN	D-methionine transport system ATP-binding protein	ko02010	ABC transporters
gene2879	1e-103	213/216(98.61)	prt:AUC31_13470	K02072	metI	D-methionine transport system permease protein	ko02010	ABC transporters
gene2880	3.3e-147	273/277(98.56)	prt:AUC31_13465	K02073	metQ	D-methionine transport system substrate-binding protein	ko02010	ABC transporters
gene2884	1.3e-59	146/187(78.07)	pln:Plano_0164	K07483	K07483	transposase	--	--
gene2885	3.1e-226	393/405(97.04)	prt:AUC31_13455	K01258	pepT	tripeptide aminopeptidase	--	--
gene2887	1e-176	310/314(98.73)	prt:AUC31_13445	K03644	lipA	lipoyl synthase	ko00785	Lipoic acid metabolism
gene2888	1.3e-148	264/278(94.96)	prt:AUC31_13440	K03800	lplA, lplJ	lipoate---protein ligase	ko00785	Lipoic acid metabolism
gene2898	0	686/708(96.89)	prt:AUC31_13390	K03657	uvrD, pcrA	DNA helicase II / ATP-dependent DNA helicase PcrA	ko03430|ko03420	Mismatch repair|Nucleotide excision repair
gene2902	0	664/682(97.36)	prt:AUC31_13375	K03781	katE, CAT, catB, srpA	catalase	ko04011|ko00380|ko00630|ko04146|ko01200|ko04068	MAPK signaling pathway - yeast|Tryptophan metabolism|Glyoxylate and dicarboxylate metabolism|Peroxisome|Carbon metabolism|FoxO signaling pathway
gene2903	7.9e-185	320/321(99.69)	prt:AUC31_13370	K01425	glsA, GLS	glutaminase	ko00471|ko00250|ko00220	D-Glutamine and D-glutamate metabolism|Alanine, aspartate and glutamate metabolism|Arginine biosynthesis
gene2904	2.1e-111	195/200(97.50)	prt:AUC31_13365	K06999	K06999	phospholipase/carboxylesterase	--	--
gene2905	3.6e-160	285/289(98.62)	prt:AUC31_13360	K04083	hslO	molecular chaperone Hsp33	--	--
gene2911	1.3e-208	383/398(96.23)	prt:AUC31_13330	K08224	ynfM	MFS transporter, YNFM family, putative membrane transport protein	--	--
gene2912	1.1e-295	530/547(96.89)	prt:AUC31_13325	K14445	SLC13A2_3_5	solute carrier family 13 (sodium-dependent dicarboxylate transporter), member 2/3/5	--	--
gene2914	2.1e-74	148/158(93.67)	prt:AUC31_13315	K07038	K07038	inner membrane protein	--	--
gene2915	1.5e-112	207/209(99.04)	prt:AUC31_13310	K07023	K07023	putative hydrolases of HD superfamily	--	--
gene2918	1.2e-126	265/296(89.53)	prt:AUC31_13295	K07058	K07058	membrane protein	--	--
gene2919	1.3e-171	287/317(90.54)	prt:AUC31_13290	K01273	DPEP	membrane dipeptidase	--	--
gene2920	3.4e-132	234/240(97.50)	prt:AUC31_13285	K07010	K07010	putative glutamine amidotransferase	--	--
gene2921	3.7e-266	474/499(94.99)	prt:AUC31_13280	K07259	dacB	serine-type D-Ala-D-Ala carboxypeptidase/endopeptidase (penicillin-binding protein 4)	ko00550	Peptidoglycan biosynthesis
gene2922	3.4e-153	298/307(97.07)	prt:AUC31_13275	K10439	rbsB	ribose transport system substrate-binding protein	ko02030|ko02010	Bacterial chemotaxis|ABC transporters
gene2923	3.7e-150	319/321(99.38)	prt:AUC31_13270	K10440	rbsC	ribose transport system permease protein	ko02010	ABC transporters
gene2924	3.1e-276	494/500(98.80)	prt:AUC31_13265	K10441	rbsA	ribose transport system ATP-binding protein	ko02010	ABC transporters
gene2925	6e-67	126/128(98.44)	prt:AUC31_13260	K06726	rbsD	D-ribose pyranase	ko02010	ABC transporters
gene2926	2.1e-152	280/291(96.22)	prt:AUC31_13255	K00852	rbsK, RBKS	ribokinase	ko00030	Pentose phosphate pathway
gene2927	1.9e-178	322/326(98.77)	prt:AUC31_13250	K02529	lacI, galR	LacI family transcriptional regulator	--	--
gene2929	2.3e-257	436/470(92.77)	prt:AUC31_13240	K01069	E3.1.2.6, gloB	hydroxyacylglutathione hydrolase	ko00620	Pyruvate metabolism
gene2931	1.2e-163	293/300(97.67)	prt:AUC31_13230	K00459	ncd2, npd	nitronate monooxygenase	ko00910	Nitrogen metabolism
gene2938	1.4e-206	345/365(94.52)	prt:AUC31_13130	K00491	nos	nitric-oxide synthase, bacterial	ko00330|ko00220	Arginine and proline metabolism|Arginine biosynthesis
gene2939	1.3e-140	244/265(92.08)	prt:AUC31_13125	K07025	K07025	putative hydrolase of the HAD superfamily	--	--
gene2940	3.1e-287	508/528(96.21)	prt:AUC31_13120	K00058	serA, PHGDH	D-3-phosphoglycerate dehydrogenase / 2-oxoglutarate reductase	ko00260|ko01200|ko00680|ko01230	Glycine, serine and threonine metabolism|Carbon metabolism|Methane metabolism|Biosynthesis of amino acids
gene2943	1.7e-168	304/312(97.44)	prt:AUC31_13105	K20534	gtrB, csbB	polyisoprenyl-phosphate glycosyltransferase	--	--
gene2946	8.6e-79	146/152(96.05)	prt:AUC31_13090	K04565	SOD1	superoxide dismutase, Cu-Zn family	ko04146	Peroxisome
gene2948	8.1e-115	198/230(86.09)	prt:AUC31_13080	K09166	K09166	uncharacterized protein	--	--
gene2954	9.9e-182	359/391(91.82)	prt:AUC31_13055	K04771	degP, htrA	serine protease Do	ko02020	Two-component system
gene2957	2.1e-170	329/337(97.63)	prt:AUC31_13040	K03595	era	GTPase	--	--
gene2960	5.4e-150	267/275(97.09)	prt:AUC31_13025	K07098	K07098	uncharacterized protein	--	--
gene2961	9.1e-131	239/261(91.57)	prt:AUC31_13020	K01992	ABC-2.P	ABC-2 type transport system permease protein	--	--
gene2962	2.2e-155	284/293(96.93)	prt:AUC31_13015	K01990	ABC-2.A	ABC-2 type transport system ATP-binding protein	--	--
gene2963	2.4e-119	209/223(93.72)	prt:AUC31_13005	K07304	msrA	peptide-methionine (S)-S-oxide reductase	--	--
gene2964	6e-87	162/174(93.10)	prt:AUC31_13000	K00573	E2.1.1.77, pcm	protein-L-isoaspartate(D-aspartate) O-methyltransferase	--	--
gene2967	1.1e-58	143/187(76.47)	pln:Plano_0164	K07483	K07483	transposase	--	--
gene2971	0	669/702(95.30)	prt:AUC31_12975	K03169	topB	DNA topoisomerase III	--	--
gene2972	1.9e-117	250/258(96.90)	prt:AUC31_12970	K07090	K07090	uncharacterized protein	--	--
gene2973	1.7e-62	107/184(58.15)	bco:Bcell_1322	K01673	cynT, can	carbonic anhydrase	ko00910	Nitrogen metabolism
gene2974	5.5e-218	396/557(71.10)	bco:Bcell_1321	K03321	TC.SULP	sulfate permease, SulP family	--	--
gene2986	3e-255	496/500(99.20)	prt:AUC31_12915	K07793	tctA	putative tricarboxylic transport membrane protein	ko02020	Two-component system
gene2987	2.4e-70	145/152(95.39)	prt:AUC31_12910	K07794	tctB	putative tricarboxylic transport membrane protein	ko02020	Two-component system
gene2988	4.5e-183	326/335(97.31)	prt:AUC31_12905	K07795	tctC	putative tricarboxylic transport membrane protein	ko02020	Two-component system
gene2990	1.2e-115	217/222(97.75)	prt:AUC31_12895	K11638	K11638, citT	two-component system, CitB family, response regulator CitT	ko02020	Two-component system
gene2991	2e-278	517/530(97.55)	prt:AUC31_12890	K11637	citS	two-component system, CitB family, sensor histidine kinase CitS	ko02020	Two-component system
gene2993	6.1e-174	302/312(96.79)	prt:AUC31_12880	K00847	E2.7.1.4, scrK	fructokinase	ko00520|ko00500|ko00051	Amino sugar and nucleotide sugar metabolism|Starch and sucrose metabolism|Fructose and mannose metabolism
gene2995	1.2e-222	382/389(98.20)	prt:AUC31_12855	K08969	mtnE, mtnV	aminotransferase	ko00270	Cysteine and methionine metabolism
gene2997	4.1e-87	158/173(91.33)	prt:AUC31_12845	K03100	lepB, TPP	signal peptidase I	ko02024|ko03060	Quorum sensing|Protein export
gene2998	1.5e-156	281/300(93.67)	prt:AUC31_12840	K01426	E3.5.1.4, amiE	amidase	ko00627|ko00330|ko00380|ko00643|ko00360	Aminobenzoate degradation|Arginine and proline metabolism|Tryptophan metabolism|Styrene degradation|Phenylalanine metabolism
gene3000	6.6e-59	143/187(76.47)	pln:Plano_0164	K07483	K07483	transposase	--	--
gene3005	6.8e-153	257/271(94.83)	prt:AUC31_12815	K00662	aacC	aminoglycoside 3-N-acetyltransferase	--	--
gene3006	1.9e-101	181/195(92.82)	prt:AUC31_12810	K04095	fic	cell filamentation protein	--	--
gene3008	5.7e-64	118/119(99.16)	prt:AUC31_12800	K09959	K09959	uncharacterized protein	--	--
gene3009	5.4e-297	504/506(99.60)	prt:AUC31_12795	K00138	aldB	aldehyde dehydrogenase	ko00620|ko00010	Pyruvate metabolism|Glycolysis / Gluconeogenesis
gene3010	5.7e-124	225/235(95.74)	prt:AUC31_12790	K06182	rluF	23S rRNA pseudouridine2604 synthase	--	--
gene3014	1.7e-128	238/240(99.17)	prt:AUC31_12765	K02028	ABC.PA.A	polar amino acid transport system ATP-binding protein	--	--
gene3015	1.9e-108	209/221(94.57)	pku:AUO94_02220	K02029	ABC.PA.P	polar amino acid transport system permease protein	--	--
gene3016	1.3e-119	218/278(78.42)	prt:AUC31_12755	K02030	ABC.PA.S	polar amino acid transport system substrate-binding protein	--	--
gene3022	4.8e-154	271/276(98.19)	prt:AUC31_12725	K02291	crtB	15-cis-phytoene synthase	ko00906	Carotenoid biosynthesis
gene3024	1e-295	500/508(98.43)	prt:AUC31_12715	K10027	crtI	phytoene desaturase	ko00906	Carotenoid biosynthesis
gene3032	5.3e-297	491/495(99.19)	prt:AUC31_12675	K00266	gltD	glutamate synthase (NADPH/NADH) small chain	ko00910|ko00250|ko01230	Nitrogen metabolism|Alanine, aspartate and glutamate metabolism|Biosynthesis of amino acids
gene3034	0	585/591(98.98)	prt:AUC31_12665	K03654	recQ	ATP-dependent DNA helicase RecQ	ko03018	RNA degradation
gene3045	2.9e-142	238/254(93.70)	prt:AUC31_12610	K01142	E3.1.11.2, xthA	exodeoxyribonuclease III	ko03410	Base excision repair
gene3046	7.2e-226	414/425(97.41)	prt:AUC31_12605	K06902	UMF1	MFS transporter, UMF1 family	--	--
gene3050	4.4e-204	359/374(95.99)	prt:AUC31_12595	K10112	msmX, msmK, malK, sugC, ggtA, msiK	multiple sugar transport system ATP-binding protein	ko02010	ABC transporters
gene3051	3.2e-203	355/357(99.44)	prt:AUC31_12575	K06941	rlmN	23S rRNA (adenine2503-C2)-methyltransferase	--	--
gene3053	8.9e-284	494/504(98.02)	prt:AUC31_12565	K18118	aarC, cat1	succinyl-CoA:acetate CoA-transferase	ko00020|ko00650|ko00620|ko01200	Citrate cycle (TCA cycle)|Butanoate metabolism|Pyruvate metabolism|Carbon metabolism
gene3055	1.3e-266	454/501(90.62)	prt:AUC31_12555	K18118	aarC, cat1	succinyl-CoA:acetate CoA-transferase	ko00020|ko00650|ko00620|ko01200	Citrate cycle (TCA cycle)|Butanoate metabolism|Pyruvate metabolism|Carbon metabolism
gene3056	3.3e-204	394/401(98.25)	prt:AUC31_12550	K08153	blt	MFS transporter, DHA1 family, multidrug resistance protein	--	--
gene3059	9.2e-229	429/432(99.31)	prt:AUC31_12535	K06901	pbuG	putative MFS transporter, AGZA family, xanthine/uracil permease	--	--
gene3060	1.3e-205	395/403(98.01)	prt:AUC31_12530	K03317	TC.CNT	concentrative nucleoside transporter, CNT family	--	--
gene3065	1.6e-149	268/280(95.71)	prt:AUC31_12505	K07054	K07054	uncharacterized protein	--	--
gene3067	3.8e-157	293/296(98.99)	prt:AUC31_12495	K01714	dapA	4-hydroxy-tetrahydrodipicolinate synthase	ko01230|ko00261|ko00300	Biosynthesis of amino acids|Monobactam biosynthesis|Lysine biosynthesis
gene3068	2.3e-132	255/278(91.73)	prt:AUC31_12490	K17763	rsbR	rsbT co-antagonist protein RsbR	--	--
gene3075	2.1e-100	190/192(98.96)	prt:AUC31_12455	K03088	SIG3.2, rpoE	RNA polymerase sigma-70 factor, ECF subfamily	--	--
gene3084	5.3e-144	262/279(93.91)	prt:AUC31_12420	K06889	K06889	uncharacterized protein	--	--
gene3087	6e-73	160/393(40.71)	bmeg:BG04_2613	K07148	K07148	uncharacterized protein	--	--
gene3093	2e-124	225/240(93.75)	prt:AUC31_12365	K01990	ABC-2.A	ABC-2 type transport system ATP-binding protein	--	--
gene3094	2.8e-172	329/342(96.20)	prt:AUC31_12360	K01992	ABC-2.P	ABC-2 type transport system permease protein	--	--
gene3105	7.8e-179	302/379(79.68)	bon:A361_16305	K00558	DNMT1, dcm	DNA (cytosine-5)-methyltransferase 1	ko00270	Cysteine and methionine metabolism
gene3106	4.6e-47	87/133(65.41)	bamf:U722_19410	K07458	vsr	DNA mismatch endonuclease, patch repair protein	--	--
gene3110	2.3e-137	255/452(56.42)	oih:OB3336	K00558	DNMT1, dcm	DNA (cytosine-5)-methyltransferase 1	ko00270	Cysteine and methionine metabolism
gene3119	2.7e-180	318/327(97.25)	prt:AUC31_12275	K00364	E1.7.1.7, guaC	GMP reductase	ko00230	Purine metabolism
gene3125	4.1e-284	494/519(95.18)	prt:AUC31_12260	K02035	ABC.PE.S	peptide/nickel transport system substrate-binding protein	ko02024	Quorum sensing
gene3126	4e-151	287/295(97.29)	prt:AUC31_12255	K02034	ABC.PE.P1	peptide/nickel transport system permease protein	ko02024	Quorum sensing
gene3127	1.2e-156	311/313(99.36)	prt:AUC31_12250	K02033	ABC.PE.P	peptide/nickel transport system permease protein	ko02024	Quorum sensing
gene3155	1.6e-74	134/151(88.74)	prt:AUC31_12115	K00657	speG	diamine N-acetyltransferase	ko00330	Arginine and proline metabolism
gene3158	0	934/1023(91.30)	prt:AUC31_12100	K13274	wprA	cell wall-associated protease	--	--
gene3160	6.9e-82	143/299(47.83)	cthe:Chro_3849	K07098	K07098	uncharacterized protein	--	--
gene3161	2.7e-63	118/147(80.27)	prt:AUC31_12085	K03790	rimJ	[ribosomal protein S5]-alanine N-acetyltransferase	--	--
gene3164	6.8e-140	272/280(97.14)	prt:AUC31_12070	K01992	ABC-2.P	ABC-2 type transport system permease protein	--	--
gene3165	9e-168	316/331(95.47)	prt:AUC31_12065	K01990	ABC-2.A	ABC-2 type transport system ATP-binding protein	--	--
gene3166	8.1e-171	297/305(97.38)	prt:AUC31_12060	K00648	fabH	3-oxoacyl-[acyl-carrier-protein] synthase III	ko00061|ko01212	Fatty acid biosynthesis|Fatty acid metabolism
gene3169	1.9e-24	57/67(85.07)	prt:AUC31_12045	K07729	K07729	putative transcriptional regulator	--	--
gene3177	3.3e-183	314/324(96.91)	prt:AUC31_12005	K01442	E3.5.1.24	choloylglycine hydrolase	ko00121|ko00120	Secondary bile acid biosynthesis|Primary bile acid biosynthesis
gene3179	1.7e-215	355/476(74.58)	fpn:ABE65_006640	K01881	PARS, proS	prolyl-tRNA synthetase	ko00970	Aminoacyl-tRNA biosynthesis
gene3183	2.5e-139	261/278(93.88)	prt:AUC31_11990	K10824	nikE	nickel transport system ATP-binding protein	ko02010	ABC transporters
gene3184	8.7e-140	262/275(95.27)	prt:AUC31_11985	K15587	nikD	nickel transport system ATP-binding protein	ko02010	ABC transporters
gene3185	4.9e-151	272/276(98.55)	prt:AUC31_11980	K15586	nikC	nickel transport system permease protein	ko02010	ABC transporters
gene3186	3.6e-166	309/314(98.41)	prt:AUC31_11975	K15585	nikB	nickel transport system permease protein	ko02010	ABC transporters
gene3187	0	533/539(98.89)	prt:AUC31_11970	K15584	nikA	nickel transport system substrate-binding protein	ko02010	ABC transporters
gene3188	1.4e-139	237/264(89.77)	prt:AUC31_11965	K00984	aadA	streptomycin 3"-adenylyltransferase	--	--
gene3190	1.8e-70	129/154(83.77)	prt:AUC31_11955	K03789	rimI	[ribosomal protein S18]-alanine N-acetyltransferase	--	--
gene3196	2.5e-150	276/285(96.84)	prt:AUC31_11930	K19267	qorB	NAD(P)H dehydrogenase (quinone)	ko00130	Ubiquinone and other terpenoid-quinone biosynthesis
gene3200	1.3e-260	467/474(98.52)	prt:AUC31_11910	K03319	TC.DASS	divalent anion:Na+ symporter, DASS family	--	--
gene3204	5.5e-69	136/186(73.12)	prt:AUC31_11880	K08591	plsY	glycerol-3-phosphate acyltransferase PlsY	ko00564|ko00561	Glycerophospholipid metabolism|Glycerolipid metabolism
gene3206	1.2e-112	196/210(93.33)	prt:AUC31_11870	K15634	gpmB	probable phosphoglycerate mutase	ko00260|ko01200|ko00680|ko01230|ko00010	Glycine, serine and threonine metabolism|Carbon metabolism|Methane metabolism|Biosynthesis of amino acids|Glycolysis / Gluconeogenesis
gene3213	1.9e-76	143/170(84.12)	prt:AUC31_11810	K03790	rimJ	[ribosomal protein S5]-alanine N-acetyltransferase	--	--
gene3216	4.8e-171	306/310(98.71)	prt:AUC31_11795	K01990	ABC-2.A	ABC-2 type transport system ATP-binding protein	--	--
gene3220	1.7e-86	160/186(86.02)	prt:AUC31_11770	K03790	rimJ	[ribosomal protein S5]-alanine N-acetyltransferase	--	--
gene3227	1.3e-109	200/212(94.34)	prt:AUC31_11725	K01779	racD	aspartate racemase	ko01054|ko00250	Nonribosomal peptide structures|Alanine, aspartate and glutamate metabolism
gene3236	3.5e-144	260/281(92.53)	prt:AUC31_11690	K17763	rsbR	rsbT co-antagonist protein RsbR	--	--
gene3242	4.3e-92	169/176(96.02)	prt:AUC31_11660	K03088	SIG3.2, rpoE	RNA polymerase sigma-70 factor, ECF subfamily	--	--
gene3244	1.4e-116	217/221(98.19)	prt:AUC31_11655	K03499	trkA, ktrA	trk system potassium uptake protein	--	--
gene3245	1.3e-233	434/443(97.97)	prt:AUC31_11650	K03498	trkH, trkG, ktrB	trk system potassium uptake protein	--	--
gene3247	7.6e-81	144/300(48.00)	bca:BCE_1987	K01990	ABC-2.A	ABC-2 type transport system ATP-binding protein	--	--
gene3248	9.3e-43	97/249(38.96)	meye:TL18_06665	K01992	ABC-2.P	ABC-2 type transport system permease protein	--	--
gene3250	1.7e-126	226/249(90.76)	prt:AUC31_11645	K00059	fabG	3-oxoacyl-[acyl-carrier protein] reductase	ko00061|ko01040|ko01212|ko00780	Fatty acid biosynthesis|Biosynthesis of unsaturated fatty acids|Fatty acid metabolism|Biotin metabolism
gene3255	1.4e-139	262/268(97.76)	prt:AUC31_11625	K11631	bceA, vraD	bacitracin transport system ATP-binding protein	ko02020|ko02010	Two-component system|ABC transporters
gene3256	6.2e-180	318/340(93.53)	prt:AUC31_11620	K11629	bceS	two-component system, OmpR family, bacitracin resistance sensor histidine kinase BceS	ko02020	Two-component system
gene3257	4.7e-123	221/225(98.22)	prt:AUC31_11615	K11630	bceR	two-component system, OmpR family, bacitracin resistance response regulator BceR	ko02020	Two-component system
gene3258	2.4e-161	282/285(98.95)	prt:AUC31_11610	K13653	K13653	AraC family transcriptional regulator	--	--
gene3261	1.9e-113	210/218(96.33)	prt:AUC31_11595	K03499	trkA, ktrA	trk system potassium uptake protein	--	--
gene3262	3.8e-26	64/98(65.31)	prt:AUC31_11590	K03088	SIG3.2, rpoE	RNA polymerase sigma-70 factor, ECF subfamily	--	--
gene3263	5e-143	268/282(95.04)	prt:AUC31_11585	K03442	mscS	small conductance mechanosensitive channel	--	--
gene3264	4.9e-112	205/232(88.36)	prt:AUC31_11580	K07052	K07052	uncharacterized protein	--	--
gene3271	0	628/643(97.67)	prt:AUC31_11540	K04041	fbp3	fructose-1,6-bisphosphatase III	ko00710|ko00680|ko01200|ko00030|ko00051|ko00010	Carbon fixation in photosynthetic organisms|Methane metabolism|Carbon metabolism|Pentose phosphate pathway|Fructose and mannose metabolism|Glycolysis / Gluconeogenesis
gene3280	1.2e-255	438/466(93.99)	prt:AUC31_11480	K06131	clsA_B	cardiolipin synthase A/B	ko00564	Glycerophospholipid metabolism
gene3282	1.6e-144	261/285(91.58)	prt:AUC31_11475	K17763	rsbR	rsbT co-antagonist protein RsbR	--	--
gene3285	2.8e-190	319/410(77.80)	pku:AUO94_07325	K11936	pgaC	poly-beta-1,6-N-acetyl-D-glucosamine synthase	--	--
gene3286	1.1e-30	76/152(50.00)	pln:Plano_2666	K11937	pgaD	biofilm PGA synthesis protein PgaD	--	--
gene3290	8.8e-81	146/156(93.59)	prt:AUC31_11450	K07304	msrA	peptide-methionine (S)-S-oxide reductase	--	--
gene3291	4.1e-306	537/552(97.28)	prt:AUC31_11445	K01400	nprE	bacillolysin	--	--
gene3294	4.3e-153	276/296(93.24)	prt:AUC31_11430	K01990	ABC-2.A	ABC-2 type transport system ATP-binding protein	--	--
gene3295	1.5e-109	212/255(83.14)	prt:AUC31_11425	K01992	ABC-2.P	ABC-2 type transport system permease protein	--	--
gene3296	9.6e-259	485/489(99.18)	prt:AUC31_11415	K03315	nhaC	Na+:H+ antiporter, NhaC family	--	--
gene3298	2.4e-105	185/216(85.65)	prt:AUC31_11385	K07284	srtA	sortase A	--	--
gene3300	2.3e-89	174/315(55.24)	pku:AUO94_11070	K09815	znuA	zinc transport system substrate-binding protein	ko02010	ABC transporters
gene3302	3.3e-143	252/300(84.00)	pku:AUO94_07490	K05845	opuC	osmoprotectant transport system substrate-binding protein	ko02010	ABC transporters
gene3303	1.4e-106	194/226(85.84)	pln:Plano_1684	K01420	fnr	CRP/FNR family transcriptional regulator, anaerobic regulatory protein	--	--
gene3315	2.7e-49	108/222(48.65)	nda:Ndas_2492	K01990	ABC-2.A	ABC-2 type transport system ATP-binding protein	--	--
gene3319	5.3e-58	116/294(39.46)	rob:CK5_11810	K01990	ABC-2.A	ABC-2 type transport system ATP-binding protein	--	--
gene3334	2.2e-116	197/315(62.54)	bco:Bcell_4228	K15598	thiY	putative hydroxymethylpyrimidine transport system substrate-binding protein	ko02010	ABC transporters
gene3336	1e-86	169/234(72.22)	bco:Bcell_4227	K15599	thiX	putative hydroxymethylpyrimidine transport system permease protein	ko02010	ABC transporters
gene3337	1.2e-71	136/251(54.18)	baci:B1NLA3E_08250	K15600	thiZ	putative hydroxymethylpyrimidine transport system ATP-binding protein	ko02010	ABC transporters
gene3338	6.9e-95	158/224(70.54)	bco:Bcell_4225	K03707	tenA	thiaminase (transcriptional activator TenA)	ko00730	Thiamine metabolism
gene3339	6.2e-172	277/424(65.33)	bal:BACI_c04880	K01438	argE	acetylornithine deacetylase	ko01230|ko00220|ko01210	Biosynthesis of amino acids|Arginine biosynthesis|2-Oxocarboxylic acid metabolism
gene3343	9.3e-112	210/253(83.00)	jeo:JMA_36370	K03149	thiG	thiazole synthase	ko00730	Thiamine metabolism
gene3344	7.4e-16	41/67(61.19)	jeo:JMA_36360	K03154	thiS	sulfur carrier protein	ko04122	Sulfur relay system
gene3345	5e-138	247/373(66.22)	jeo:JMA_36350	K03153	thiO	glycine oxidase	ko00730	Thiamine metabolism
gene3346	1e-65	119/201(59.20)	jeo:JMA_36340	K10810	tenI	thiazole tautomerase (transcriptional regulator TenI)	ko00730	Thiamine metabolism
gene3347	2.1e-76	153/183(83.61)	pln:Plano_1712	K03523	bioY	biotin transport system substrate-specific component	ko02010	ABC transporters
gene3362	2e-15	42/102(41.18)	slr:L21SP2_1478	K07726	K07726	putative transcriptional regulator	--	--
gene3363	3.5e-08	28/65(43.08)	bthr:YBT1520_32831	K06284	abrB	transcriptional pleiotropic regulator of transition state genes	--	--
gene3365	0	763/773(98.71)	prt:AUC31_11295	K06994	K06994	putative drug exporter of the RND superfamily	--	--
gene3369	4.2e-101	187/191(97.91)	prt:AUC31_11275	K18939	lmrA, yxaF	TetR/AcrR family transcriptional regulator, lmrAB and yxaGH operons repressor	--	--
gene3370	3.5e-253	478/488(97.95)	prt:AUC31_11270	K18926	lmrB	MFS transporter, DHA2 family, lincomycin resistance protein	--	--
gene3372	4.1e-223	395/404(97.77)	prt:AUC31_11260	K01866	YARS, tyrS	tyrosyl-tRNA synthetase	ko00970	Aminoacyl-tRNA biosynthesis
gene3373	2.7e-261	460/474(97.05)	prt:AUC31_11255	K07248	aldA	lactaldehyde dehydrogenase / glycolaldehyde dehydrogenase	ko00630|ko00620	Glyoxylate and dicarboxylate metabolism|Pyruvate metabolism
gene3376	1.4e-31	132/223(59.19)	tap:GZ22_14260	K03969	pspA	phage shock protein A	--	--
gene3378	2.6e-41	84/131(64.12)	hhd:HBHAL_3776	K08989	K08989	putative membrane protein	--	--
gene3379	2.3e-194	331/516(64.15)	vir:X953_08580	K00797	speE, SRM	spermidine synthase	ko00330|ko00410|ko00480|ko00270	Arginine and proline metabolism|beta-Alanine metabolism|Glutathione metabolism|Cysteine and methionine metabolism
gene3380	3.2e-120	223/256(87.11)	prt:AUC31_12380	K10716	kch, trkA, mthK, pch	voltage-gated potassium channel	--	--
gene3387	7.9e-42	88/89(98.88)	prt:AUC31_11220	K02954	RP-S14, MRPS14, rpsN	small subunit ribosomal protein S14	ko03010	Ribosome
gene3388	1.1e-19	48/49(97.96)	prt:AUC31_11215	K02913	RP-L33, MRPL33, rpmG	large subunit ribosomal protein L33	ko03010	Ribosome
gene3390	3.5e-241	416/418(99.52)	prt:AUC31_11205	K03502	DPO5C, umuC	DNA polymerase V	--	--
gene3395	3.1e-90	178/179(99.44)	prt:AUC31_11180	K07240	chrA	chromate transporter	--	--
gene3396	4.5e-89	175/176(99.43)	prt:AUC31_11175	K07240	chrA	chromate transporter	--	--
gene3397	0	526/534(98.50)	prt:AUC31_11170	K00681	ggt	gamma-glutamyltranspeptidase / glutathione hydrolase	ko00460|ko00480|ko00430	Cyanoamino acid metabolism|Glutathione metabolism|Taurine and hypotaurine metabolism
gene3399	2.6e-228	424/427(99.30)	prt:AUC31_11100	K08177	oxlT	MFS transporter, OFA family, oxalate/formate antiporter	--	--
gene3400	6e-262	475/497(95.57)	prt:AUC31_11095	K01426	E3.5.1.4, amiE	amidase	ko00627|ko00330|ko00380|ko00643|ko00360	Aminobenzoate degradation|Arginine and proline metabolism|Tryptophan metabolism|Styrene degradation|Phenylalanine metabolism
gene3401	1e-193	348/358(97.21)	prt:AUC31_11090	K02012	afuA, fbpA	iron(III) transport system substrate-binding protein	ko02010	ABC transporters
gene3402	2.7e-294	535/543(98.53)	prt:AUC31_11085	K02011	afuB, fbpB	iron(III) transport system permease protein	ko02010	ABC transporters
gene3403	2.6e-127	235/248(94.76)	prt:AUC31_11080	K02010	afuC, fbpC	iron(III) transport system ATP-binding protein	ko02010	ABC transporters
gene3405	0	544/577(94.28)	prt:AUC31_11075	K03342	pabBC	para-aminobenzoate synthetase / 4-amino-4-deoxychorismate lyase	ko00790	Folate biosynthesis
gene3411	4.3e-75	138/159(86.79)	prt:AUC31_11055	K03839	fldA, nifF, isiB	flavodoxin I	--	--
gene3412	6.5e-193	339/345(98.26)	prt:AUC31_11050	K00526	E1.17.4.1B, nrdB, nrdF	ribonucleoside-diphosphate reductase beta chain	ko00230|ko00240	Purine metabolism|Pyrimidine metabolism
gene3413	0	712/725(98.21)	prt:AUC31_11045	K00525	E1.17.4.1A, nrdA, nrdE	ribonucleoside-diphosphate reductase alpha chain	ko00230|ko00240	Purine metabolism|Pyrimidine metabolism
gene3417	5.8e-88	155/158(98.10)	prt:AUC31_11030	K00432	gpx	glutathione peroxidase	ko00480|ko00590	Glutathione metabolism|Arachidonic acid metabolism
gene3421	0	545/550(99.09)	prt:AUC31_11010	K02274	coxA	cytochrome c oxidase subunit I	ko00190	Oxidative phosphorylation
gene3422	1.3e-84	154/155(99.35)	prt:AUC31_11005	K02275	coxB	cytochrome c oxidase subunit II	ko00190	Oxidative phosphorylation
gene3424	2.8e-123	220/227(96.92)	prt:AUC31_10995	K01420	fnr	CRP/FNR family transcriptional regulator, anaerobic regulatory protein	--	--
gene3434	1.9e-147	270/277(97.47)	prt:AUC31_10950	K00606	panB	3-methyl-2-oxobutanoate hydroxymethyltransferase	ko00770	Pantothenate and CoA biosynthesis
gene3437	3.2e-93	169/182(92.86)	prt:AUC31_10930	K03790	rimJ	[ribosomal protein S5]-alanine N-acetyltransferase	--	--
gene3444	1.5e-55	109/110(99.09)	prt:AUC31_10905	K07145	isdG, isdI	heme oxygenase (staphylobilin-producing)	--	--
gene3448	7e-195	345/349(98.85)	prt:AUC31_10885	K00384	trxB	thioredoxin reductase (NADPH)	ko00240|ko00450	Pyrimidine metabolism|Selenocompound metabolism
gene3449	2e-146	262/263(99.62)	prt:AUC31_10880	K02013	ABC.FEV.A	iron complex transport system ATP-binding protein	ko02010	ABC transporters
gene3450	2.3e-165	301/309(97.41)	prt:AUC31_10875	K02016	ABC.FEV.S	iron complex transport system substrate-binding protein	ko02010	ABC transporters
gene3451	5.7e-162	320/323(99.07)	prt:AUC31_10870	K02015	ABC.FEV.P	iron complex transport system permease protein	ko02010	ABC transporters
gene3452	2.7e-159	330/335(98.51)	prt:AUC31_10865	K02015	ABC.FEV.P	iron complex transport system permease protein	ko02010	ABC transporters
gene3453	1.3e-247	484/489(98.98)	prt:AUC31_10860	K03315	nhaC	Na+:H+ antiporter, NhaC family	--	--
gene3455	2.9e-207	436/448(97.32)	prt:AUC31_10850	K06213	mgtE	magnesium transporter	--	--
gene3457	7.6e-228	414/425(97.41)	prt:AUC31_10840	K00147	proA	glutamate-5-semialdehyde dehydrogenase	ko00332|ko01230|ko00330	Carbapenem biosynthesis|Biosynthesis of amino acids|Arginine and proline metabolism
gene3458	3e-128	239/242(98.76)	prt:AUC31_10835	K00931	proB	glutamate 5-kinase	ko00332|ko01230|ko00330	Carbapenem biosynthesis|Biosynthesis of amino acids|Arginine and proline metabolism
gene3461	3.9e-236	463/480(96.46)	prt:AUC31_10820	K01077	E3.1.3.1, phoA, phoB	alkaline phosphatase	ko02020|ko00627|ko00790	Two-component system|Aminobenzoate degradation|Folate biosynthesis
gene3464	6.5e-204	351/357(98.32)	prt:AUC31_10805	K00826	E2.6.1.42, ilvE	branched-chain amino acid aminotransferase	ko00290|ko00770|ko00280|ko01210|ko01230|ko00270	Valine, leucine and isoleucine biosynthesis|Pantothenate and CoA biosynthesis|Valine, leucine and isoleucine degradation|2-Oxocarboxylic acid metabolism|Biosynthesis of amino acids|Cysteine and methionine metabolism
gene3466	1.2e-132	227/252(90.08)	prt:AUC31_10795	K05810	yfiH	polyphenol oxidase	--	--
gene3471	8.6e-59	143/187(76.47)	pln:Plano_0164	K07483	K07483	transposase	--	--
gene3473	1.3e-293	503/509(98.82)	prt:AUC31_10770	K00116	mqo	malate dehydrogenase (quinone)	ko00020|ko00620|ko01200	Citrate cycle (TCA cycle)|Pyruvate metabolism|Carbon metabolism
gene3475	1.6e-97	173/184(94.02)	prt:AUC31_10760	K01246	tag	DNA-3-methyladenine glycosylase I	ko03410	Base excision repair
gene3480	4.4e-231	425/433(98.15)	prt:AUC31_10745	K03327	TC.MATE, SLC47A, norM, mdtK, dinF	multidrug resistance protein, MATE family	--	--
gene3483	2.2e-135	266/278(95.68)	prt:AUC31_10730	K02034	ABC.PE.P1	peptide/nickel transport system permease protein	ko02024	Quorum sensing
gene3484	1e-165	312/314(99.36)	prt:AUC31_10725	K02033	ABC.PE.P	peptide/nickel transport system permease protein	ko02024	Quorum sensing
gene3485	5.3e-276	488/509(95.87)	prt:AUC31_10720	K02035	ABC.PE.S	peptide/nickel transport system substrate-binding protein	ko02024	Quorum sensing
gene3487	1.5e-153	277/283(97.88)	prt:AUC31_10710	K02016	ABC.FEV.S	iron complex transport system substrate-binding protein	ko02010	ABC transporters
gene3491	5.7e-300	508/542(93.73)	prt:AUC31_10690	K02035	ABC.PE.S	peptide/nickel transport system substrate-binding protein	ko02024	Quorum sensing
gene3495	0	720/749(96.13)	prt:AUC31_10665	K03782	katG	catalase-peroxidase	ko00940|ko00380|ko00360	Phenylpropanoid biosynthesis|Tryptophan metabolism|Phenylalanine metabolism
gene3497	2.7e-147	261/381(68.50)	bif:N288_25405	K07646	kdpD	two-component system, OmpR family, sensor histidine kinase KdpD	ko02020	Two-component system
gene3498	1.7e-57	109/193(56.48)	bif:N288_25410	K01548	kdpC	K+-transporting ATPase ATPase C chain	ko02020	Two-component system
gene3499	3e-301	553/700(79.00)	bif:N288_25415	K01547	kdpB	K+-transporting ATPase ATPase B chain	ko02020	Two-component system
gene3500	7.9e-249	434/554(78.34)	bif:N288_25420	K01546	kdpA	K+-transporting ATPase ATPase A chain	ko02020	Two-component system
gene3508	2.8e-188	329/338(97.34)	prt:AUC31_10650	K10823	oppF	oligopeptide transport system ATP-binding protein	ko02024|ko02010	Quorum sensing|ABC transporters
gene3509	6.8e-179	321/335(95.82)	prt:AUC31_10645	K15583	oppD	oligopeptide transport system ATP-binding protein	ko02024|ko02010	Quorum sensing|ABC transporters
gene3510	3.3e-123	269/276(97.46)	prt:AUC31_10640	K02034	ABC.PE.P1	peptide/nickel transport system permease protein	ko02024	Quorum sensing
gene3511	2e-161	312/314(99.36)	prt:AUC31_10635	K02033	ABC.PE.P	peptide/nickel transport system permease protein	ko02024	Quorum sensing
gene3512	1e-282	490/526(93.16)	prt:AUC31_10630	K02035	ABC.PE.S	peptide/nickel transport system substrate-binding protein	ko02024	Quorum sensing
gene3513	6.8e-131	225/254(88.58)	prt:AUC31_10625	K03928	yvaK	carboxylesterase	--	--
gene3514	8.4e-171	299/317(94.32)	prt:AUC31_10620	K00547	mmuM, BHMT2	homocysteine S-methyltransferase	ko00270	Cysteine and methionine metabolism
gene3515	6.1e-129	241/245(98.37)	prt:AUC31_10615	K16960	tcyN	L-cystine transport system ATP-binding protein	ko02010	ABC transporters
gene3516	2.5e-119	237/239(99.16)	prt:AUC31_10610	K16959	tcyM	L-cystine transport system permease protein	ko02010	ABC transporters
gene3517	1.4e-145	264/270(97.78)	prt:AUC31_10605	K16957	tcyK	L-cystine transport system substrate-binding protein	ko02010	ABC transporters
gene3518	9.5e-222	370/379(97.63)	prt:AUC31_10600	K02846	solA	N-methyl-L-tryptophan oxidase	--	--
gene3520	3.3e-106	187/189(98.94)	prt:AUC31_10565	K03386	PRDX2_4, ahpC	peroxiredoxin (alkyl hydroperoxide reductase subunit C)	ko04214	Apoptosis - fly
gene3521	2e-283	502/515(97.48)	prt:AUC31_10560	K03387	ahpF	alkyl hydroperoxide reductase subunit F	--	--
gene3525	3.7e-190	314/410(76.59)	pku:AUO94_07325	K11936	pgaC	poly-beta-1,6-N-acetyl-D-glucosamine synthase	--	--
gene3526	7.3e-25	59/129(45.74)	pln:Plano_2666	K11937	pgaD	biofilm PGA synthesis protein PgaD	--	--
gene3529	5.4e-143	288/301(95.68)	prt:AUC31_10520	K07088	K07088	uncharacterized protein	--	--
gene3532	1.2e-110	214/234(91.45)	prt:AUC31_10510	K11615	malR	two-component system, CitB family, response regulator MalR	ko02020	Two-component system
gene3533	1.5e-273	497/537(92.55)	prt:AUC31_10505	K11614	yufL, malK	two-component system, CitB family, sensor histidine kinase MalK	ko02020	Two-component system
gene3535	1.7e-171	303/321(94.39)	prt:AUC31_10495	K01250	rihA	pyrimidine-specific ribonucleoside hydrolase	--	--
gene3542	2.9e-79	156/159(98.11)	prt:AUC31_10470	K00783	rlmH	23S rRNA (pseudouridine1915-N3)-methyltransferase	--	--
gene3544	8e-211	386/400(96.50)	prt:AUC31_10465	K04771	degP, htrA	serine protease Do	ko02020	Two-component system
gene3548	0	603/608(99.18)	prt:AUC31_10445	K07652	vicK	two-component system, OmpR family, sensor histidine kinase VicK	ko02020	Two-component system
gene3549	1.7e-131	235/235(100.00)	prt:AUC31_10440	K07668	vicR	two-component system, OmpR family, response regulator VicR	ko02020	Two-component system
gene3550	7.2e-250	425/428(99.30)	prt:AUC31_10430	K01939	purA, ADSS	adenylosuccinate synthase	ko00230|ko00250	Purine metabolism|Alanine, aspartate and glutamate metabolism
gene3551	3.1e-251	451/451(100.00)	prt:AUC31_10425	K02314	dnaB	replicative DNA helicase	ko03030|ko04112	DNA replication|Cell cycle - Caulobacter
gene3552	3.7e-60	148/149(99.33)	prt:AUC31_10420	K02939	RP-L9, MRPL9, rplI	large subunit ribosomal protein L9	ko03010	Ribosome
gene3556	3.3e-36	78/78(100.00)	prt:AUC31_10400	K02963	RP-S18, MRPS18, rpsR	small subunit ribosomal protein S18	ko03010	Ribosome
gene3557	1.6e-85	164/164(100.00)	prt:AUC31_10395	K03111	ssb	single-strand DNA-binding protein	ko03430|ko03030|ko03440	Mismatch repair|DNA replication|Homologous recombination
gene3558	5.3e-44	92/95(96.84)	prt:AUC31_10390	K02990	RP-S6, MRPS6, rpsF	small subunit ribosomal protein S6	ko03010	Ribosome
gene3561	1.2e-178	321/354(90.68)	prt:AUC31_10375	K06942	ychF	ribosome-binding ATPase	--	--
gene3563	4.9e-146	279/286(97.55)	prt:AUC31_10365	K03442	mscS	small conductance mechanosensitive channel	--	--
gene3564	1.5e-116	236/237(99.58)	prt:AUC31_10360	K07150	K07150	uncharacterized protein	--	--
gene3565	9.6e-147	275/277(99.28)	prt:AUC31_10355	K03497	parB, spo0J	chromosome partitioning protein, ParB family	--	--
gene3566	4.1e-136	251/253(99.21)	prt:AUC31_10350	K03496	parA, soj	chromosome partitioning protein	--	--
gene3567	2.7e-144	278/287(96.86)	prt:AUC31_10345	K03497	parB, spo0J	chromosome partitioning protein, ParB family	--	--
gene3568	5.2e-125	232/237(97.89)	prt:AUC31_10340	K03501	gidB, rsmG	16S rRNA (guanine527-N7)-methyltransferase	--	--
gene3569	0	624/627(99.52)	prt:AUC31_10335	K03495	gidA, mnmG, MTO1	tRNA uridine 5-carboxymethylaminomethyl modification enzyme	--	--
gene3570	1.7e-244	453/461(98.26)	prt:AUC31_10330	K03650	mnmE, trmE, MSS1	tRNA modification GTPase	--	--
gene3571	2.2e-132	254/267(95.13)	prt:AUC31_10325	K06346	jag	spoIIIJ-associated protein	--	--
gene3572	1.7e-137	255/259(98.46)	prt:AUC31_10320	K03217	yidC, spoIIIJ, OXA1, ccfA	YidC/Oxa1 family membrane protein insertase	ko02024|ko03070|ko03060	Quorum sensing|Bacterial secretion system|Protein export
gene3573	4.8e-53	112/114(98.25)	prt:AUC31_10315	K03536	rnpA	ribonuclease P protein component	--	--
gene3574	1.9e-15	45/45(100.00)	prt:AUC31_10310	K02914	RP-L34, MRPL34, rpmH	large subunit ribosomal protein L34	ko03010	Ribosome
gene3699	7.5e-166	310/564(54.96)	bthr:YBT1520_32946	K03205	virD4, lvhD4	type IV secretion system protein VirD4	ko03070	Bacterial secretion system
gene3703	6.5e-36	82/151(54.30)	lmv:Y193_02670	K03630	radC	DNA repair protein RadC	--	--
gene3708	5.2e-51	95/138(68.84)	spsy:AZE41_04425	K03611	dsbB	disulfide bond formation protein DsbB	--	--
gene3710	5.7e-115	203/363(55.92)	spsy:AZE41_04415	K07245	pcoD	copper resistance protein D	--	--
gene3711	9.6e-18	54/112(48.21)	pln:Plano_0220	K07156	copC, pcoC	copper resistance protein C	--	--
gene3713	4.7e-275	497/696(71.41)	bon:A361_27600	K01534	zntA	Cd2+/Zn2+-exporting ATPase	--	--
gene3717	1.5e-135	241/298(80.87)	prt:AUC31_15815	K16264	czcD, zitB	cobalt-zinc-cadmium efflux system protein	--	--
gene3718	7.2e-81	153/277(55.23)	gfo:GFO_0025	K16264	czcD, zitB	cobalt-zinc-cadmium efflux system protein	--	--
gene3722	2.9e-95	195/272(71.69)	vir:X953_07975	K07238	TC.ZIP, zupT, ZRT3, ZIP2	zinc transporter, ZIP family	--	--
gene3729	0	876/1055(83.03)	baci:B1NLA3E_15705	K01153	hsdR	type I restriction enzyme, R subunit	--	--
gene3730	1.3e-91	187/389(48.07)	efq:DR75_1736	K01154	hsdS	type I restriction enzyme, S subunit	--	--
gene3731	1.1e-263	455/530(85.85)	bcf:bcf_22265	K03427	hsdM	type I restriction enzyme M protein	--	--
gene3732	2e-24	55/92(59.78)	lgy:T479_00280	K06284	abrB	transcriptional pleiotropic regulator of transition state genes	--	--
gene3733	2.7e-08	27/65(41.54)	bthr:YBT1520_32831	K06284	abrB	transcriptional pleiotropic regulator of transition state genes	--	--
gene3742	8.7e-18	45/74(60.81)	bthi:BTK_32961	K06407	spoVAE	stage V sporulation protein AE	--	--
gene3748	1.1e-42	93/97(95.88)	pku:AUO94_00915	K18923	stbD	antitoxin StbD	--	--
gene3749	2.6e-38	82/89(92.13)	pku:AUO94_10940	K06218	relE, stbE	mRNA interferase RelE/StbE	--	--
gene3750	1.3e-85	163/285(57.19)	jeo:JMA_03260	K04083	hslO	molecular chaperone Hsp33	--	--
gene3755	1.6e-174	288/394(73.10)	pln:Plano_2837	K14155	patB, malY	cystathione beta-lyase	ko01230|ko00270|ko00450	Biosynthesis of amino acids|Cysteine and methionine metabolism|Selenocompound metabolism
gene3756	2.4e-116	213/485(43.92)	csh:Closa_3052	K01270	pepD	dipeptidase D	ko00480	Glutathione metabolism
gene3757	7.1e-19	48/64(75.00)	prt:AUC31_12045	K07729	K07729	putative transcriptional regulator	--	--
gene3759	1.1e-66	128/180(71.11)	pku:AUO94_07190	K03088	SIG3.2, rpoE	RNA polymerase sigma-70 factor, ECF subfamily	--	--
gene3771	2.4e-57	112/270(41.48)	sgo:SGO_0827	K13653	K13653	AraC family transcriptional regulator	--	--
gene3774	1.2e-111	196/257(76.26)	spsy:AZE41_12325	K00059	fabG	3-oxoacyl-[acyl-carrier protein] reductase	ko00061|ko01040|ko01212|ko00780	Fatty acid biosynthesis|Biosynthesis of unsaturated fatty acids|Fatty acid metabolism|Biotin metabolism
gene3778	9.7e-71	260/924(28.14)	paeq:R50912_09980	K03546	sbcC	DNA repair protein SbcC/Rad50	--	--
gene3781	0	855/1055(81.04)	baci:B1NLA3E_15705	K01153	hsdR	type I restriction enzyme, R subunit	--	--
gene3782	8e-110	217/415(52.29)	baci:B1NLA3E_15710	K01154	hsdS	type I restriction enzyme, S subunit	--	--
gene3783	3e-266	458/530(86.42)	bamy:V529_05750	K03427	hsdM	type I restriction enzyme M protein	--	--
gene3793	8e-28	68/153(44.44)	bti:BTG_31943	K01174	nuc	micrococcal nuclease	--	--
gene3810	2.6e-143	247/312(79.17)	bon:A361_10445	K00558	DNMT1, dcm	DNA (cytosine-5)-methyltransferase 1	ko00270	Cysteine and methionine metabolism
gene3820	1.3e-52	114/164(69.51)	prt:AUC31_10395	K03111	ssb	single-strand DNA-binding protein	ko03430|ko03030|ko03440	Mismatch repair|DNA replication|Homologous recombination
gene3833	8.2e-120	217/473(45.88)	bthi:BTK_33076	K02283	cpaF, tadA	pilus assembly protein CpaF	--	--
gene3855	2.4e-52	125/375(33.33)	bon:A361_28510	K02338	DPO3B, dnaN	DNA polymerase III subunit beta	ko00230|ko00240|ko03440|ko03030|ko03430	Purine metabolism|Pyrimidine metabolism|Homologous recombination|DNA replication|Mismatch repair
gene3873	2.4e-08	26/75(34.67)	btht:H175_107p037	K06284	abrB	transcriptional pleiotropic regulator of transition state genes	--	--
gene3874	6.4e-23	50/92(54.35)	lgy:T479_00280	K06284	abrB	transcriptional pleiotropic regulator of transition state genes	--	--
gene3887	4.3e-49	93/217(42.86)	lao:AOX59_03560	K03630	radC	DNA repair protein RadC	--	--
gene3891	6.4e-90	165/275(60.00)	jeo:JMA_02920	K17763	rsbR	rsbT co-antagonist protein RsbR	--	--
gene3894	1.7e-98	180/282(63.83)	prt:AUC31_14455	K17763	rsbR	rsbT co-antagonist protein RsbR	--	--
gene3906	1.2e-124	235/315(74.60)	baco:OXB_1100	K16264	czcD, zitB	cobalt-zinc-cadmium efflux system protein	--	--
gene3912	6.1e-24	57/90(63.33)	shh:ShL2_02406	K03676	grxC, GLRX, GLRX2	glutaredoxin 3	--	--
gene3916	2.5e-26	56/106(52.83)	btb:BMB171_P0239	K03671	trxA	thioredoxin 1	--	--
gene3919	2.4e-62	132/154(85.71)	pku:AUO94_07320	K11937	pgaD	biofilm PGA synthesis protein PgaD	--	--
gene3923	3.3e-44	83/164(50.61)	bon:A361_03460	K03088	SIG3.2, rpoE	RNA polymerase sigma-70 factor, ECF subfamily	--	--
gene3924	8.3e-46	94/162(58.02)	pku:AUO94_07190	K03088	SIG3.2, rpoE	RNA polymerase sigma-70 factor, ECF subfamily	--	--
gene3939	4.7e-49	100/140(71.43)	bon:A361_26975	K03574	mutT, NUDT15, MTH2	8-oxo-dGTP diphosphatase	--	--
gene3953	2.1e-34	74/148(50.00)	bha:BH3596	K07284	srtA	sortase A	--	--
gene3962	2e-34	74/148(50.00)	bha:BH3596	K07284	srtA	sortase A	--	--
gene3971	3.4e-24	55/92(59.78)	lgy:T479_00280	K06284	abrB	transcriptional pleiotropic regulator of transition state genes	--	--
gene3983	2.8e-43	102/290(35.17)	prt:AUC31_01550	K04763	xerD	integrase/recombinase XerD	--	--
gene3988	6.3e-114	209/361(57.89)	shv:AAT16_10740	K00005	gldA	glycerol dehydrogenase	ko00640|ko00561	Propanoate metabolism|Glycerolipid metabolism
gene3997	1.3e-159	276/327(84.40)	pln:Plano_2664	K12373	HEXA_B	hexosaminidase	ko00520|ko00604|ko00511|ko00603|ko00531|ko04142	Amino sugar and nucleotide sugar metabolism|Glycosphingolipid biosynthesis - ganglio series|Other glycan degradation|Glycosphingolipid biosynthesis - globo series|Glycosaminoglycan degradation|Lysosome
gene3998	5.5e-220	383/402(95.27)	pku:AUO94_07325	K11936	pgaC	poly-beta-1,6-N-acetyl-D-glucosamine synthase	--	--
